# Supplementary material for: Comparative genomics of Sneathia species: insights into pathogenicity and adaptation to the human niche
Source: BMC Microbiol. 2026 May 27;26:657. doi: 10.1186/s12866-026-05201-6 (PMC13393775; doi:10.1186/s12866-026-05201-6)
Supplement: Supplementary file 1 — Supplementary Material 1. Table S1-S9. [file 12866_2026_5201_MOESM1_ESM.xlsx]

## Sheet: Table S1
Table S1. PATRIC genome reports.
	S. vaginalis CCUG 52978	S. sanguinegens CCUG 64613
Assembly details
Contigs	65	22
GC content	0.2826	26.7
Plasmids	0	0
Genome length	1,318,768 bp	1,256,673 bp
Contig L50	6	3
Contig N50	105,948 bp	198,861 bp
Annotated genome features
CDS	1249	1207
tRNA	34	33
Repeat Regions	24	10
rRNA	2	2
Partial CDS	0	0
Miscellaneous RNA	0	0
Protein features
Hypothetical proteins	523	498
Proteins with functional assignments	726	709
Proteins with EC number assignments	326	327
Proteins with GO assignments	250	253
Proteins with Pathway assignments	217	220
PGfam assignments	667	655
Subsystem analysis [subsystems (genes)]
Protein processing	34 (183)	33 (159)
Metabolism	28 (92)	29 (98)
Energy	13 (76)	12 (70)
DNA processing	13 (45)	11 (34)
Stress response, defense, virulence	13 (44)	11 (35)
RNA processing	10 (31)	13 (40)
Cellular processes	6 (19)	5 (17)
Membrane transport	4 (7)	4 (8)
Regulation and cell signaling	1 (2)	2 (3)
Cell envelope	1 (1)	1 (1)
Specialty genes (source)
Antibiotic resistance (CARD)	5	1
Antibiotic resistance (NDARO)	1	1
Antibiotic resistance (PATRIC)	22	18
Drug target (DrugBank)	3	0
Drug target (TTD)	4	0
Transporter (TCDB)	2	1
Virulence factor (Victors)	4	0
Antimicrobial resistance (AMR) genes (AMR mechanism)	Genes	Genes
Antibiotic target in susceptible species	Alr, Ddl, EF-G, EF-Tu, folA, Dfr, gyrA, gyrB, Iso-tRNA, MurA, rho, rpoB, rpoC, S10p, S12p	Alr, Ddl, EF-G, EF-Tu, folA, Dfr, gyrA, gyrB, Iso-tRNA, MurA, rho, rpoB, rpoC, S10p, S12p
Antibiotic target protection protein	Lsa(C)	Lsa(C)
Gene conferring resistance via absence	gidB	gidB
Protein altering cell wall charge conferring antibiotic resistance	PgsA	PgsA

## Sheet: Table S2
Table S2. Single-copy orthologs used to generate a phylogenetic tree.
Gene families are ranked by alignment score combining mean per-position variability, alignment length, and gappiness.
PGFam	Align.	Align.	Num	Mean	Prop	Product
	Score	Length	Seqs	Sqr Freq	Gaps
PGF_02797402	30.96	1185	13	0.899	0.031	DNA-directed RNA polymerase beta subunit (EC 2.7.7.6)
PGF_05171623	27.26	947	13	0.886	0.017	Isoleucyl-tRNA synthetase (EC 6.1.1.5)
PGF_06812369	25.42	867	13	0.863	0.01	Leucyl-tRNA synthetase (EC 6.1.1.4)
PGF_03272313	25.41	837	13	0.878	0.016	DNA gyrase subunit A (EC 5.99.1.3)
PGF_00060409	24.95	694	13	0.947	0.003	Translation elongation factor G
PGF_10525419	23.93	845	13	0.823	0.054	Translation initiation factor 2
PGF_02906681	23.58	729	13	0.873	0.005	Transcription accessory protein (S1 RNA-binding domain)
PGF_06776852	23.32	782	13	0.834	0.005	Recombination inhibitory protein MutS2
PGF_06703483	23.16	646	13	0.911	0.004	DNA gyrase subunit B (EC 5.99.1.3)
PGF_00007041	22.76	609	13	0.922	0.004	GTP-binding protein TypA/BipA
PGF_00048627	22.52	787	13	0.803	0.071	Ribonucleotide reductase of class III (anaerobic), large subunit (EC 1.17.4.2)
PGF_12873415	22.03	738	13	0.811	0.03	Uncharacterized protease FN1931
PGF_02226715	21.75	691	13	0.828	0.006	ATP-dependent DNA helicase RecG (EC 3.6.4.12)
PGF_00060412	21.69	688	13	0.827	0.041	Elongation factor G-like protein TM_1651
PGF_10406880	21.27	1145	13	0.628	0.158	DNA polymerase III alpha subunit (EC 2.7.7.7)
PGF_04569524	20.95	501	13	0.936	0	ATP synthase alpha chain (EC 3.6.3.14)
PGF_05982667	20.85	766	13	0.753	0.126	Multimodular transpeptidase-transglycosylase (EC 2.4.1.129) (EC 3.4.-.-)
PGF_00926109	20.64	574	13	0.862	0.015	Arginyl-tRNA synthetase (EC 6.1.1.19)
PGF_09085890	20.6	649	13	0.809	0.015	V-type ATP synthase subunit I (EC 3.6.3.14)
PGF_00766022	20.6	539	13	0.887	0.018	Bis-ABC ATPase YbiT
PGF_00960048	20.56	639	13	0.813	0.03	PTS system, fructose-specific IIA component (EC 2.7.1.202) / PTS system, fructose-specific IIB component (EC 2.7.1.202) / PTS system, fructose-specific IIC component
PGF_05195027	20.54	464	13	0.953	0	ATP synthase beta chain (EC 3.6.3.14)
PGF_03000099	20.49	529	13	0.891	0.008	Ribonuclease Y
PGF_01960322	20.29	608	13	0.823	0.026	Glutamine--fructose-6-phosphate aminotransferase [isomerizing] (EC 2.6.1.16)
PGF_10376398	20.16	693	13	0.766	0.088	Peptidoglycan D,D-transpeptidase MrdA (EC 3.4.16.4)
PGF_07760799	19.83	492	13	0.894	0.02	Pyruvate kinase (EC 2.7.1.40)
PGF_00013003	19.81	652	13	0.776	0.036	Bis-ABC ATPase YheS
PGF_00018092	19.73	507	13	0.876	0.031	ATP-dependent Zn protease
PGF_00401883	19.1	603	13	0.778	0.041	Oligoendopeptidase F
PGF_06522349	18.94	490	13	0.855	0.017	Aspartyl-tRNA(Asn) amidotransferase subunit A (EC 6.3.5.6) @ Glutamyl-tRNA(Gln) amidotransferase subunit A (EC 6.3.5.7)
PGF_01212739	18.88	539	13	0.813	0.047	Heat shock protein 60 kDa family chaperone GroEL
PGF_01899917	18.86	543	13	0.81	0.06	ABC transporter, ATP-binding protein (cluster 11, riboflavin/purine nucleoside/unknown) / ABC transporter, ATP-binding protein (cluster 11, riboflavin/purine nucleoside/unknown)
PGF_00051525	18.65	424	13	0.906	0.001	Seryl-tRNA synthetase (EC 6.1.1.11)
PGF_02277678	18.53	409	13	0.916	0.012	Phosphoglycerate kinase (EC 2.7.2.3)
PGF_00052238	18.49	446	13	0.875	0.025	Signal recognition particle protein Ffh
PGF_00011081	18.44	770	13	0.664	0.165	Helicase PriA essential for oriC/DnaA-independent DNA replication
PGF_00421679	18.38	641	13	0.726	0.08	DNA primase DnaG
PGF_09398028	18.33	424	13	0.89	0.012	Uncharacterized protease YrrO
PGF_00421792	18.26	453	13	0.858	0.008	DNA repair protein RadA
PGF_02029783	18	428	13	0.87	0.013	GTP-binding protein Obg
PGF_08454293	17.93	449	13	0.846	0.016	N-acetylglucosamine-1-phosphate uridyltransferase (EC 2.7.7.23) / Glucosamine-1-phosphate N-acetyltransferase (EC 2.3.1.157)
PGF_00066964	17.91	440	13	0.854	0.009	Xanthine/uracil/thiamine/ascorbate permease family protein
PGF_02061452	17.82	388	13	0.904	0.015	Queuine tRNA-ribosyltransferase (EC 2.4.2.29)
PGF_07629184	17.65	504	13	0.786	0.06	Cytosol aminopeptidase PepA (EC 3.4.11.1)
PGF_00016225	17.61	419	13	0.86	0.006	L-serine dehydratase, beta subunit (EC 4.3.1.17) / L-serine dehydratase, alpha subunit (EC 4.3.1.17)
PGF_01898546	17.58	451	13	0.828	0.015	KtrAB potassium uptake system, integral membrane component KtrB
PGF_00066935	17.54	427	13	0.849	0.02	Uracil permease @ Uracil:proton symporter UraA
PGF_00007012	17.49	367	13	0.913	0.001	GTP-binding and nucleic acid-binding protein YchF
PGF_01990221	17.16	440	13	0.818	0.013	Aspartyl aminopeptidase (EC 3.4.11.21)
PGF_08196377	17.14	376	13	0.884	0.025	Spermidine/putrescine import ABC transporter ATP-binding protein PotA (TC 3.A.1.11.1)
PGF_02797400	17.09	478	13	0.782	0.051	Cysteinyl-tRNA synthetase (EC 6.1.1.16)
PGF_10149521	16.96	422	13	0.826	0.02	Glucose-1-phosphate adenylyltransferase (EC 2.7.7.27)
PGF_10505717	16.72	562	13	0.705	0.183	Glucose-6-phosphate isomerase (EC 5.3.1.9)
PGF_01557745	16.68	406	13	0.828	0.012	Threonine dehydratase, catabolic (EC 4.3.1.19) @ L-serine dehydratase, (PLP)-dependent (EC 4.3.1.17)
PGF_06162930	16.6	439	13	0.792	0.05	UDP-N-acetylmuramoyl-L-alanine--D-glutamate ligase (EC 6.3.2.9)
PGF_00033359	16.36	366	13	0.855	0.022	Phospho-N-acetylmuramoyl-pentapeptide-transferase (EC 2.7.8.13)
PGF_07072582	16.36	424	13	0.794	0.121	RNA polymerase sigma factor RpoD
PGF_00048782	16.29	326	13	0.902	0.005	Ribose-phosphate pyrophosphokinase (EC 2.7.6.1)
PGF_00067160	16.05	336	13	0.875	0.008	Aspartate--ammonia ligase (EC 6.3.1.1)
PGF_00009967	16.04	293	13	0.937	0.003	Glycyl-tRNA synthetase alpha chain (EC 6.1.1.14)
PGF_01126005	15.97	370	13	0.83	0.012	Rod shape-determining protein RodA
PGF_00062045	15.91	325	13	0.882	0.011	Tryptophanyl-tRNA synthetase (EC 6.1.1.2)
PGF_02019462	15.9	339	13	0.863	0.018	Phenylalanyl-tRNA synthetase alpha chain (EC 6.1.1.20)
PGF_07421229	15.89	332	13	0.872	0.026	6-phosphofructokinase (EC 2.7.1.11)
PGF_10343884	15.84	384	13	0.809	0.048	Branched-chain amino acid ABC transporter, substrate-binding protein LivJ (TC 3.A.1.4.1)
PGF_00047078	15.73	381	13	0.806	0.072	RecA protein
PGF_10365126	15.69	496	13	0.705	0.112	DNA polymerase III subunits gamma and tau (EC 2.7.7.7)
PGF_00019244	15.68	297	13	0.91	0.011	ABC transporter, permease protein (cluster 14, Mn/Zn)
PGF_00422271	15.68	342	13	0.848	0.065	DNA-directed RNA polymerase alpha subunit (EC 2.7.7.6)
PGF_00421347	15.43	356	13	0.818	0.011	DNA integrity scanning protein DisA
PGF_00046806	15.32	321	13	0.855	0.009	ROK family protein (putative glucokinase)
PGF_00618776	15.18	365	13	0.795	0.041	23S rRNA (adenine(2503)-C(2))-methyltransferase @ tRNA (adenine(37)-C(2))-methyltransferase (EC 2.1.1.192)
PGF_00634936	15.15	294	13	0.883	0.007	Protein QmcA (possibly involved in integral membrane quality control)
PGF_00008611	15.14	335	13	0.827	0.012	Glycerol-3-phosphate dehydrogenase [NAD(P)+] (EC 1.1.1.94)
PGF_07780089	14.93	321	13	0.833	0.04	Proline iminopeptidase (EC 3.4.11.5)
PGF_00007920	14.86	277	13	0.893	0.011	Glucosamine-6-phosphate deaminase (EC 3.5.99.6)
PGF_00015259	14.73	287	13	0.87	0.001	ATP synthase gamma chain (EC 3.6.3.14)
PGF_08333365	14.62	244	13	0.936	0	Pyruvate formate-lyase activating enzyme (EC 1.97.1.4)
PGF_06629251	14.57	257	13	0.909	0.005	Methionine aminopeptidase (EC 3.4.11.18)
PGF_04505269	14.54	258	13	0.905	0.012	SSU ribosomal protein S2p (SAe)
PGF_08407282	14.45	264	13	0.889	0.005	ABC transporter, ATP-binding protein (cluster 15, trp?)
PGF_05165078	14.39	321	13	0.803	0.026	Methionyl-tRNA formyltransferase (EC 2.1.2.9)
PGF_08518355	14.38	303	13	0.826	0.027	ATP synthase F0 sector subunit a (EC 3.6.3.14)
PGF_05048110	14.35	262	13	0.887	0.007	Spermidine/putrescine import ABC transporter permease protein PotC (TC 3.A.1.11.1)
PGF_05621995	14.31	292	13	0.837	0.011	Prolipoprotein diacylglyceryl transferase
PGF_05785543	14.23	435	13	0.682	0.114	Signal peptidase I (EC 3.4.21.89)
PGF_00426877	14.11	299	13	0.816	0.024	LSU ribosomal maturation GTPase RbgA (B. subtilis YlqF)
PGF_02923127	14.03	239	13	0.908	0.019	Uridylate kinase (EC 2.7.4.22)
PGF_07420523	14.03	254	13	0.88	0	Exodeoxyribonuclease III (EC 3.1.11.2)
PGF_04574228	13.91	252	13	0.876	0.007	Triosephosphate isomerase (EC 5.3.1.1)
PGF_00000196	13.74	399	13	0.688	0.128	UPF0348 protein family
PGF_08905885	13.69	335	13	0.748	0.12	Signal recognition particle receptor FtsY
PGF_00084324	13.55	274	13	0.818	0.056	Undecaprenyl-diphosphatase (EC 3.6.1.27)
PGF_10347576	13.41	231	13	0.882	0.005	ABC-type antimicrobial peptide transport system, ATPase component
PGF_02873160	13.36	240	13	0.862	0.019	Putative preQ0 transporter YhhQ
PGF_00056490	13.36	253	13	0.84	0.044	Thiamin ABC transporter ThiX, transmembrane component
PGF_07411046	13.15	269	13	0.802	0.041	Uncharacterized RNA methyltransferase YsgA
PGF_03215471	13.12	235	13	0.856	0.041	16S rRNA (cytidine(1402)-2'-O)-methyltransferase (EC 2.1.1.198)
PGF_00413208	13.12	248	13	0.833	0.033	tRNA (guanine(37)-N(1))-methyltransferase (EC 2.1.1.228)
PGF_00016431	13.03	213	13	0.893	0.023	LSU ribosomal protein L3p (L3e)

## Sheet: Table S3
Table S3. Subsystems identified in S. vaginalis genomes.
Superclass	Class	Subclass	Subsystem Name	Gene Count	Role Count
CELL ENVELOPE	Cell Envelope, Capsule and Slime layer	Gram-Negative (Diderm) cell wall components	Outer membrane	2	1
CELL ENVELOPE	Cell Envelope, Capsule and Slime layer	Peptidoglycan (Bacteria) or other polymers (Archaea)	Undecaprenyl-diphosphatases	8	1
CELLULAR PROCESSES	Cell Cycle, Cell Division and Death	Programmed Cell Death and Toxin-antitoxin Systems	Murein hydrolase regulation and cell death	24	3
CELLULAR PROCESSES	Cell Cycle, Cell Division and Death		Bacterial cell division related cluster 2	16	2
CELLULAR PROCESSES	Cell Cycle, Cell Division and Death		Bacterial checkpoint-control-related cluster	9	1
CELLULAR PROCESSES	Cell Cycle, Cell Division and Death		Cell division cluster	69	8
CELLULAR PROCESSES	Cell Cycle, Cell Division and Death		Macromolecular synthesis operon	24	3
CELLULAR PROCESSES	Prokaryotic cell type differentiation	Sporulation	Sporulation-associated proteins with broader functions	16	2
DNA PROCESSING	DNA Processing	DNA recombination	Replication-associated recombination protein RarA	16	2
DNA PROCESSING	DNA Processing	DNA recombination	RuvABC plus a hypothetical	33	4
DNA PROCESSING	DNA Processing	DNA repair	DNA Repair Base Excision	51	5
DNA PROCESSING	DNA Processing	DNA repair	DNA repair system including RecA, MutS and a hypothetical protein	16	2
DNA PROCESSING	DNA Processing	DNA repair	DNA repair, bacterial	40	5
DNA PROCESSING	DNA Processing	DNA repair	DNA repair, bacterial DinG and relatives	9	1
DNA PROCESSING	DNA Processing	DNA repair	DNA repair, bacterial MutHLS system	24	3
DNA PROCESSING	DNA Processing	DNA repair	DNA repair, bacterial RecFOR pathway	50	6
DNA PROCESSING	DNA Processing	DNA repair	DNA repair, bacterial UvrD and related helicases	9	1
DNA PROCESSING	DNA Processing	DNA repair	DNA repair, UvrABC system	28	3
DNA PROCESSING	DNA Processing	DNA replication	DNA topoisomerases, Type II, ATP-dependent	16	2
DNA PROCESSING	DNA Processing	DNA uptake, competence	DNA internalization-related cluster	42	5
DNA PROCESSING	DNA Processing	DNA uptake, competence	DNA processing cluster	26	4
DNA PROCESSING	DNA Processing		Type I restriction-modification systems	7	3
ENERGY	Energy and Precursor Metabolites Generation	Central Metabolism	Dihydroxyacetone kinases	14	2
ENERGY	Energy and Precursor Metabolites Generation	Central Metabolism	Entner-Doudoroff Pathway	59	7
ENERGY	Energy and Precursor Metabolites Generation	Central Metabolism	Glycolysis and Gluconeogenesis	91	11
ENERGY	Energy and Precursor Metabolites Generation	Central Metabolism	Pentose phosphate pathway	61	6
ENERGY	Energy and Precursor Metabolites Generation	Central Metabolism	Pyruvate Alanine Serine Interconversions	32	4
ENERGY	Energy and Precursor Metabolites Generation	Central Metabolism	Pyruvate metabolism I: anaplerotic reactions, PEP	16	2
ENERGY	Energy and Precursor Metabolites Generation	Central Metabolism	Pyruvate metabolism II: acetyl-CoA, acetogenesis from pyruvate	73	8
ENERGY	Energy and Precursor Metabolites Generation	Central Metabolism	Pyruvate:ferredoxin oxidoreductase	9	1
ENERGY	Energy and Precursor Metabolites Generation	Fermentation	Fermentations: Lactate	51	5
ENERGY	Energy and Precursor Metabolites Generation	Fermentation	Fermentations: Mixed acid	75	9
ENERGY	Respiration	ATP synthases	F0F1-type ATP synthase	64	8
ENERGY	Respiration	ATP synthases	V-Type ATP synthase	42	5
ENERGY	Respiration	Biogenesis of respiratory chain components	Biogenesis of c-type cytochromes	34	3
MEMBRANE TRANSPORT	Membrane Transport	Cation transporters	Copper Transport System	8	1
MEMBRANE TRANSPORT	Membrane Transport	Cation transporters	Magnesium transport	27	2
MEMBRANE TRANSPORT	Membrane Transport	Cation transporters	Trk and Ktr potassium uptake systems	16	2
MEMBRANE TRANSPORT	Membrane Transport	Uni- Sym- and Antiporters	NhaA, NhaD and Sodium-dependent phosphate transporters	9	1
METABOLISM	Amino Acids and Derivatives	Alanine, serine, and glycine	L-serine dehydratase subunits	8	2
METABOLISM	Amino Acids and Derivatives	Arginine; urea cycle, creatine, polyamines	Polyamine Metabolism	25	3
METABOLISM	Amino Acids and Derivatives	Lysine, threonine, methionine, and cysteine	Peptidase clustering with DAP	48	6
METABOLISM	Amino Acids and Derivatives		Amino acid racemase	33	3
METABOLISM	Carbohydrates	C-1 compound metabolism	One-carbon metabolism by tetrahydropterines	17	3
METABOLISM	Carbohydrates	Monosaccharides	D-Galacturonate and D-Glucuronate Utilization	50	6
METABOLISM	Carbohydrates	Monosaccharides	D-gluconate and ketogluconates metabolism	9	1
METABOLISM	Carbohydrates	Polysaccharides	Glycogen metabolism	50	5
METABOLISM	Cofactors, Vitamins, Prosthetic Groups	Coenzyme A	Coenzyme A -- gjo	9	2
METABOLISM	Cofactors, Vitamins, Prosthetic Groups	Fe-S clusters	Fe-S cluster assembly	41	5
METABOLISM	Cofactors, Vitamins, Prosthetic Groups	Folate and pterines	Folate biosynthesis cluster	33	3
METABOLISM	Cofactors, Vitamins, Prosthetic Groups	Lipoic acid	Lipoic acid metabolism	16	2
METABOLISM	Cofactors, Vitamins, Prosthetic Groups	Lipoic acid	Lipoylated proteins	32	4
METABOLISM	Cofactors, Vitamins, Prosthetic Groups	NAD and NADP	NAD and NADP cofactor biosynthesis global	8	1
METABOLISM	Cofactors, Vitamins, Prosthetic Groups	Pyridoxine	Pyridoxin (Vitamin B6) Biosynthesis	34	4
METABOLISM	Cofactors, Vitamins, Prosthetic Groups	Riboflavin, FMN, FAD	Riboflavin, FMN and FAD metabolism with fusion events	18	3
METABOLISM	Cofactors, Vitamins, Prosthetic Groups	Thiamin	Thiamin, thiazole, hydroxymethylpyrimidine salvage and uptake	8	1
METABOLISM	Fatty Acids, Lipids, and Isoprenoids	Fatty acids	Acyl carrier protein	24	2
METABOLISM	Fatty Acids, Lipids, and Isoprenoids	Isoprenoids	Mevalonate metabolic pathway	28	4
METABOLISM	Fatty Acids, Lipids, and Isoprenoids	Phospholipids	Cardiolipin biosynthesis	8	1
METABOLISM	Metabolite damage and its repair or mitigation		Damaged nicotinamide nucleotide NAD(P)HX repair	7	2
METABOLISM	Metabolite damage and its repair or mitigation		Metabolite repair	16	2
METABOLISM	Metabolite damage and its repair or mitigation		Nudix proteins (nucleoside triphosphate hydrolases)	24	3
METABOLISM	Nucleosides and Nucleotides	Purines	GMP synthase	10	2
METABOLISM	Nucleosides and Nucleotides	Purines	IMP and Xanthine conversion to XMP and GMP module	19	4
METABOLISM	Nucleosides and Nucleotides		Adenosyl nucleosidases	8	1
METABOLISM	Nucleosides and Nucleotides		Ribonucleotide reduction	50	6
METABOLISM	Phosphate Metabolism		High affinity phosphate transporter and control of PHO regulon	41	5
PROTEIN PROCESSING	Protein Fate (folding, modification, targeting, degradation)	Protein degradation	Protein degradation	24	2
PROTEIN PROCESSING	Protein Fate (folding, modification, targeting, degradation)	Protein folding	Chaperones GroEL GroES and Thermosome	42	5
PROTEIN PROCESSING	Protein Fate (folding, modification, targeting, degradation)	Protein folding	Protein chaperones	34	4
PROTEIN PROCESSING	Protein Fate (folding, modification, targeting, degradation)	Protein processing and modification	Peptide methionine sulfoxide reductase	8	1
PROTEIN PROCESSING	Protein Fate (folding, modification, targeting, degradation)	Protein processing and modification	Signal peptidase	16	2
PROTEIN PROCESSING	Protein Synthesis	Aminoacyl-tRNA-synthetases	Glycyl-tRNA synthetase	17	2
PROTEIN PROCESSING	Protein Synthesis	Aminoacyl-tRNA-synthetases	tRNA aminoacylation, Ala	8	1
PROTEIN PROCESSING	Protein Synthesis	Aminoacyl-tRNA-synthetases	tRNA aminoacylation, Arg	8	1
PROTEIN PROCESSING	Protein Synthesis	Aminoacyl-tRNA-synthetases	tRNA aminoacylation, Asn	49	6
PROTEIN PROCESSING	Protein Synthesis	Aminoacyl-tRNA-synthetases	tRNA aminoacylation, Asp	8	1
PROTEIN PROCESSING	Protein Synthesis	Aminoacyl-tRNA-synthetases	tRNA aminoacylation, Cys	8	1
PROTEIN PROCESSING	Protein Synthesis	Aminoacyl-tRNA-synthetases	tRNA aminoacylation, Gln	34	5
PROTEIN PROCESSING	Protein Synthesis	Aminoacyl-tRNA-synthetases	tRNA aminoacylation, Glu	9	2
PROTEIN PROCESSING	Protein Synthesis	Aminoacyl-tRNA-synthetases	tRNA aminoacylation, Gly	17	2
PROTEIN PROCESSING	Protein Synthesis	Aminoacyl-tRNA-synthetases	tRNA aminoacylation, His	8	1
PROTEIN PROCESSING	Protein Synthesis	Aminoacyl-tRNA-synthetases	tRNA aminoacylation, Ile	8	1
PROTEIN PROCESSING	Protein Synthesis	Aminoacyl-tRNA-synthetases	tRNA aminoacylation, Leu	8	1
PROTEIN PROCESSING	Protein Synthesis	Aminoacyl-tRNA-synthetases	tRNA aminoacylation, Lys	9	1
PROTEIN PROCESSING	Protein Synthesis	Aminoacyl-tRNA-synthetases	tRNA aminoacylation, Met	8	1
PROTEIN PROCESSING	Protein Synthesis	Aminoacyl-tRNA-synthetases	tRNA aminoacylation, Phe	17	2
PROTEIN PROCESSING	Protein Synthesis	Aminoacyl-tRNA-synthetases	tRNA aminoacylation, Pro	22	3
PROTEIN PROCESSING	Protein Synthesis	Aminoacyl-tRNA-synthetases	tRNA aminoacylation, Ser	8	1
PROTEIN PROCESSING	Protein Synthesis	Aminoacyl-tRNA-synthetases	tRNA aminoacylation, Thr	9	1
PROTEIN PROCESSING	Protein Synthesis	Aminoacyl-tRNA-synthetases	tRNA aminoacylation, Trp	8	1
PROTEIN PROCESSING	Protein Synthesis	Aminoacyl-tRNA-synthetases	tRNA aminoacylation, Tyr	8	1
PROTEIN PROCESSING	Protein Synthesis	Aminoacyl-tRNA-synthetases	tRNA aminoacylation, Val	8	1
PROTEIN PROCESSING	Protein Synthesis	Ribosome biogenesis	Ribosomal proteins, single-copy	338	42
PROTEIN PROCESSING	Protein Synthesis	Ribosome biogenesis	Ribosomal proteins, zinc requirement	57	14
PROTEIN PROCESSING	Protein Synthesis	Ribosome biogenesis	Ribosome LSU, bacterial	225	32
PROTEIN PROCESSING	Protein Synthesis	Translation	Trans-translation by stalled ribosomes	8	1
PROTEIN PROCESSING	Protein Synthesis	Translation	Translation elongation factors, bacterial	91	8
PROTEIN PROCESSING	Protein Synthesis	Translation	Translation initiation factors, bacterial	32	4
PROTEIN PROCESSING	Protein Synthesis	Translation	Translation termination factors, bacterial	65	7
PROTEIN PROCESSING	Protein Synthesis		Universal GTPases	152	15
REGULATION AND CELL SIGNALING	Regulation and Cell signaling		Cell envelope-associated LytR-CpsA-Psr transcriptional attenuators	2	1
REGULATION AND CELL SIGNALING	Regulation and Cell signaling		Stringent Response, (p)ppGpp metabolism	8	2
RNA PROCESSING	RNA Processing	RNA processing and modification	5-methylaminomethyl-2-thiouridine	43	3
RNA PROCESSING	RNA Processing	RNA processing and modification	ATP-dependent RNA helicases, bacterial	8	1
RNA PROCESSING	RNA Processing	RNA processing and modification	Queuosine and archaeosine	25	3
RNA PROCESSING	RNA Processing	RNA processing and modification	Ribonuclease H	8	1
RNA PROCESSING	RNA Processing	RNA processing and modification	Ribonuclease J family	9	1
RNA PROCESSING	RNA Processing	RNA processing and modification	RNA processing and degradation, bacterial	42	5
RNA PROCESSING	RNA Processing	RNA processing and modification	RNA pseudouridine synthases	48	6
RNA PROCESSING	RNA Processing	RNA processing and modification	Threonylcarbamoyladenosine	25	4
RNA PROCESSING	RNA Processing	RNA processing and modification	tRNA thiolation	24	2
RNA PROCESSING	RNA Processing	RNA processing and modification	YrdC-YciO-Sua5 and associated protein families	7	7
RNA PROCESSING	RNA Processing	Transcription	RNA polymerase, bacterial	25	3
STRESS RESPONSE, DEFENSE, VIRULENCE	Stress Response, Defense and Virulence	Resistance to antibiotics and toxic compounds	Antibiotic targets in cell wall biosynthesis	32	3
STRESS RESPONSE, DEFENSE, VIRULENCE	Stress Response, Defense and Virulence	Resistance to antibiotics and toxic compounds	Antibiotic targets in DNA processing	16	2
STRESS RESPONSE, DEFENSE, VIRULENCE	Stress Response, Defense and Virulence	Resistance to antibiotics and toxic compounds	Antibiotic targets in metabolic pathways	8	1
STRESS RESPONSE, DEFENSE, VIRULENCE	Stress Response, Defense and Virulence	Resistance to antibiotics and toxic compounds	Antibiotic targets in protein synthesis	96	8
STRESS RESPONSE, DEFENSE, VIRULENCE	Stress Response, Defense and Virulence	Resistance to antibiotics and toxic compounds	Antibiotic targets in transcription	26	3
STRESS RESPONSE, DEFENSE, VIRULENCE	Stress Response, Defense and Virulence	Resistance to antibiotics and toxic compounds	Cadmium resistance	9	1
STRESS RESPONSE, DEFENSE, VIRULENCE	Stress Response, Defense and Virulence	Resistance to antibiotics and toxic compounds	Copper homeostasis: copper tolerance	8	1
STRESS RESPONSE, DEFENSE, VIRULENCE	Stress Response, Defense and Virulence	Resistance to antibiotics and toxic compounds	Fusidic acid resistance	16	2
STRESS RESPONSE, DEFENSE, VIRULENCE	Stress Response, Defense and Virulence	Resistance to antibiotics and toxic compounds	Macrolides, lincosamides, streptogramins, ketolides, oxazolidinones (MLSKO) resistance: ribosomal protection	6	1
STRESS RESPONSE, DEFENSE, VIRULENCE	Stress Response, Defense and Virulence	Resistance to antibiotics and toxic compounds	Mupirocin resistance	8	1
STRESS RESPONSE, DEFENSE, VIRULENCE	Stress Response, Defense and Virulence	Resistance to antibiotics and toxic compounds	Resistance to Daptomycin	8	1
STRESS RESPONSE, DEFENSE, VIRULENCE	Stress Response, Defense and Virulence	Resistance to antibiotics and toxic compounds	Tetracycline resistance, all mechanisms	1	1
STRESS RESPONSE, DEFENSE, VIRULENCE	Stress Response, Defense and Virulence	Resistance to antibiotics and toxic compounds	Tetracycline resistance, ribosomal protection type	1	1
STRESS RESPONSE, DEFENSE, VIRULENCE	Stress Response, Defense and Virulence	Stress Response	Cluster containing Glutathione synthetase	14	2
STRESS RESPONSE, DEFENSE, VIRULENCE	Stress Response, Defense and Virulence	Stress Response: Heat/cold shock	Heat shock dnaK gene cluster extended	99	12
STRESS RESPONSE, DEFENSE, VIRULENCE	Stress Response, Defense and Virulence	Stress Response: Osmotic stress	Osmoregulation	2	1
	Experimental Subsystems		CRISPR proteins	10	3

## Sheet: Table S4
Table S4. Subsystems identified in S. sanguinegens genomes.
Superclass	Class	Subclass	Subsystem Name	Gene Count	Role Count
CELL ENVELOPE	Cell Envelope, Capsule and Slime layer	Peptidoglycan (Bacteria) or other polymers (Archaea)	Undecaprenyl-diphosphatases	3	1
CELLULAR PROCESSES	Cell Cycle, Cell Division and Death		Bacterial cell division related cluster 2	6	2
CELLULAR PROCESSES	Cell Cycle, Cell Division and Death		Bacterial checkpoint-control-related cluster	3	1
CELLULAR PROCESSES	Cell Cycle, Cell Division and Death		Cell division cluster	25	8
CELLULAR PROCESSES	Cell Cycle, Cell Division and Death		Macromolecular synthesis operon	12	3
CELLULAR PROCESSES	Prokaryotic cell type differentiation	Sporulation	Sporulation-associated proteins with broader functions	6	2
DNA PROCESSING	DNA Processing	DNA recombination	Replication-associated recombination protein RarA	6	2
DNA PROCESSING	DNA Processing	DNA repair	DNA Repair Base Excision	17	5
DNA PROCESSING	DNA Processing	DNA repair	DNA repair system including RecA, MutS and a hypothetical protein	7	2
DNA PROCESSING	DNA Processing	DNA repair	DNA repair, bacterial	15	6
DNA PROCESSING	DNA Processing	DNA repair	DNA repair, bacterial DinG and relatives	4	1
DNA PROCESSING	DNA Processing	DNA repair	DNA repair, bacterial MutHLS system	10	3
DNA PROCESSING	DNA Processing	DNA repair	DNA repair, bacterial UvrD and related helicases	3	1
DNA PROCESSING	DNA Processing	DNA repair	DNA repair, UvrABC system	9	3
DNA PROCESSING	DNA Processing	DNA replication	DNA topoisomerases, Type II, ATP-dependent	6	2
DNA PROCESSING	DNA Processing	DNA uptake, competence	DNA internalization-related cluster	16	5
DNA PROCESSING	DNA Processing	DNA uptake, competence	DNA processing cluster	6	2
ENERGY	Energy and Precursor Metabolites Generation	Central Metabolism	Glycolysis and Gluconeogenesis	33	11
ENERGY	Energy and Precursor Metabolites Generation	Central Metabolism	Pentose phosphate pathway	21	6
ENERGY	Energy and Precursor Metabolites Generation	Central Metabolism	Pyruvate Alanine Serine Interconversions	12	4
ENERGY	Energy and Precursor Metabolites Generation	Central Metabolism	Pyruvate metabolism I: anaplerotic reactions, PEP	7	2
ENERGY	Energy and Precursor Metabolites Generation	Central Metabolism	Pyruvate metabolism II: acetyl-CoA, acetogenesis from pyruvate	21	6
ENERGY	Energy and Precursor Metabolites Generation	Central Metabolism	Pyruvate:ferredoxin oxidoreductase	3	1
ENERGY	Energy and Precursor Metabolites Generation	Fermentation	Fermentations: Lactate	21	5
ENERGY	Energy and Precursor Metabolites Generation	Fermentation	Fermentations: Mixed acid	34	9
ENERGY	Respiration	ATP synthases	F0F1-type ATP synthase	23	8
ENERGY	Respiration	ATP synthases	V-Type ATP synthase	16	5
ENERGY	Respiration	Biogenesis of respiratory chain components	Biogenesis of c-type cytochromes	12	3
ENERGY	Respiration	Biogenesis of respiratory chain components	NiFe hydrogenase maturation	1	1
MEMBRANE TRANSPORT	Membrane Transport	Cation transporters	Copper Transport System	6	1
MEMBRANE TRANSPORT	Membrane Transport	Cation transporters	Magnesium transport	9	2
MEMBRANE TRANSPORT	Membrane Transport	Cation transporters	Trk and Ktr potassium uptake systems	6	2
MEMBRANE TRANSPORT	Membrane Transport	Uni- Sym- and Antiporters	NhaA, NhaD and Sodium-dependent phosphate transporters	3	1
METABOLISM	Amino Acids and Derivatives	Alanine, serine, and glycine	L-serine dehydratase subunits	3	2
METABOLISM	Amino Acids and Derivatives	Arginine; urea cycle, creatine, polyamines	Polyamine Metabolism	18	6
METABOLISM	Amino Acids and Derivatives	Lysine, threonine, methionine, and cysteine	Aspartate to Threonine Module	3	3
METABOLISM	Amino Acids and Derivatives	Lysine, threonine, methionine, and cysteine	Peptidase clustering with DAP	18	6
METABOLISM	Amino Acids and Derivatives		Amino acid racemase	12	3
METABOLISM	Carbohydrates	C-1 compound metabolism	One-carbon metabolism by tetrahydropterines	6	3
METABOLISM	Carbohydrates	Polysaccharides	Glycogen metabolism	19	5
METABOLISM	Cofactors, Vitamins, Prosthetic Groups	Coenzyme A	Coenzyme A -- gjo	4	2
METABOLISM	Cofactors, Vitamins, Prosthetic Groups	Fe-S clusters	Fe-S cluster assembly	15	5
METABOLISM	Cofactors, Vitamins, Prosthetic Groups	Folate and pterines	Folate biosynthesis cluster	12	3
METABOLISM	Cofactors, Vitamins, Prosthetic Groups	Lipoic acid	Lipoic acid metabolism	6	2
METABOLISM	Cofactors, Vitamins, Prosthetic Groups	Lipoic acid	Lipoylated proteins	12	4
METABOLISM	Cofactors, Vitamins, Prosthetic Groups	NAD and NADP	NAD and NADP cofactor biosynthesis bacterial	3	1
METABOLISM	Cofactors, Vitamins, Prosthetic Groups	NAD and NADP	NAD and NADP cofactor biosynthesis global	3	1
METABOLISM	Cofactors, Vitamins, Prosthetic Groups	Pyridoxine	Pyridoxin (Vitamin B6) Biosynthesis	9	3
METABOLISM	Cofactors, Vitamins, Prosthetic Groups	Riboflavin, FMN, FAD	Riboflavin, FMN and FAD metabolism with fusion events	6	3
METABOLISM	Cofactors, Vitamins, Prosthetic Groups	Thiamin	Thiamin, hydroxymethylpyrimidine selected transporters	9	3
METABOLISM	Cofactors, Vitamins, Prosthetic Groups	Thiamin	Thiamin, thiazole, hydroxymethylpyrimidine salvage and uptake	14	5
METABOLISM	Fatty Acids, Lipids, and Isoprenoids	Fatty acids	Acyl carrier protein	6	2
METABOLISM	Fatty Acids, Lipids, and Isoprenoids	Isoprenoids	Isoprenoid Biosynthesis: Interconversions	6	2
METABOLISM	Fatty Acids, Lipids, and Isoprenoids	Isoprenoids	Mevalonate metabolic pathway	15	5
METABOLISM	Fatty Acids, Lipids, and Isoprenoids	Phospholipids	Cardiolipin biosynthesis	3	1
METABOLISM	Metabolite damage and its repair or mitigation		Damaged nicotinamide nucleotide NAD(P)HX repair	2	2
METABOLISM	Metabolite damage and its repair or mitigation		Metabolite repair	7	2
METABOLISM	Metabolite damage and its repair or mitigation		Nudix proteins (nucleoside triphosphate hydrolases)	5	2
METABOLISM	Nucleosides and Nucleotides	Purines	GMP synthase	3	2
METABOLISM	Nucleosides and Nucleotides	Purines	IMP and Xanthine conversion to XMP and GMP module	6	4
METABOLISM	Nucleosides and Nucleotides		Adenosyl nucleosidases	6	3
METABOLISM	Nucleosides and Nucleotides		Ribonucleotide reduction	18	6
METABOLISM	Phosphate Metabolism		High affinity phosphate transporter and control of PHO regulon	15	5
PROTEIN PROCESSING	Protein Fate (folding, modification, targeting, degradation)	Protein degradation	Protein degradation	10	2
PROTEIN PROCESSING	Protein Fate (folding, modification, targeting, degradation)	Protein folding	Chaperones GroEL GroES and Thermosome	15	5
PROTEIN PROCESSING	Protein Fate (folding, modification, targeting, degradation)	Protein folding	Protein chaperones	12	4
PROTEIN PROCESSING	Protein Fate (folding, modification, targeting, degradation)	Protein processing and modification	Peptide methionine sulfoxide reductase	3	2
PROTEIN PROCESSING	Protein Fate (folding, modification, targeting, degradation)	Protein processing and modification	Signal peptidase	6	2
PROTEIN PROCESSING	Protein Synthesis	Aminoacyl-tRNA-synthetases	Glycyl-tRNA synthetase	6	2
PROTEIN PROCESSING	Protein Synthesis	Aminoacyl-tRNA-synthetases	tRNA aminoacylation, Ala	3	1
PROTEIN PROCESSING	Protein Synthesis	Aminoacyl-tRNA-synthetases	tRNA aminoacylation, Arg	3	1
PROTEIN PROCESSING	Protein Synthesis	Aminoacyl-tRNA-synthetases	tRNA aminoacylation, Asn	18	6
PROTEIN PROCESSING	Protein Synthesis	Aminoacyl-tRNA-synthetases	tRNA aminoacylation, Asp	3	1
PROTEIN PROCESSING	Protein Synthesis	Aminoacyl-tRNA-synthetases	tRNA aminoacylation, Cys	3	1
PROTEIN PROCESSING	Protein Synthesis	Aminoacyl-tRNA-synthetases	tRNA aminoacylation, Gln	12	5
PROTEIN PROCESSING	Protein Synthesis	Aminoacyl-tRNA-synthetases	tRNA aminoacylation, Glu	3	2
PROTEIN PROCESSING	Protein Synthesis	Aminoacyl-tRNA-synthetases	tRNA aminoacylation, Gly	6	2
PROTEIN PROCESSING	Protein Synthesis	Aminoacyl-tRNA-synthetases	tRNA aminoacylation, His	3	1
PROTEIN PROCESSING	Protein Synthesis	Aminoacyl-tRNA-synthetases	tRNA aminoacylation, Ile	3	1
PROTEIN PROCESSING	Protein Synthesis	Aminoacyl-tRNA-synthetases	tRNA aminoacylation, Leu	3	1
PROTEIN PROCESSING	Protein Synthesis	Aminoacyl-tRNA-synthetases	tRNA aminoacylation, Lys	3	1
PROTEIN PROCESSING	Protein Synthesis	Aminoacyl-tRNA-synthetases	tRNA aminoacylation, Met	3	1
PROTEIN PROCESSING	Protein Synthesis	Aminoacyl-tRNA-synthetases	tRNA aminoacylation, Phe	6	2
PROTEIN PROCESSING	Protein Synthesis	Aminoacyl-tRNA-synthetases	tRNA aminoacylation, Pro	6	2
PROTEIN PROCESSING	Protein Synthesis	Aminoacyl-tRNA-synthetases	tRNA aminoacylation, Ser	3	1
PROTEIN PROCESSING	Protein Synthesis	Aminoacyl-tRNA-synthetases	tRNA aminoacylation, Thr	3	1
PROTEIN PROCESSING	Protein Synthesis	Aminoacyl-tRNA-synthetases	tRNA aminoacylation, Trp	3	1
PROTEIN PROCESSING	Protein Synthesis	Aminoacyl-tRNA-synthetases	tRNA aminoacylation, Tyr	3	1
PROTEIN PROCESSING	Protein Synthesis	Aminoacyl-tRNA-synthetases	tRNA aminoacylation, Val	3	1
PROTEIN PROCESSING	Protein Synthesis	Ribosome biogenesis	Ribosomal proteins, single-copy	128	42
PROTEIN PROCESSING	Protein Synthesis	Ribosome biogenesis	Ribosomal proteins, zinc requirement	14	14
PROTEIN PROCESSING	Protein Synthesis	Ribosome biogenesis	Ribosome LSU, bacterial	92	31
PROTEIN PROCESSING	Protein Synthesis	Translation	Trans-translation by stalled ribosomes	3	1
PROTEIN PROCESSING	Protein Synthesis	Translation	Translation elongation factors, bacterial	31	8
PROTEIN PROCESSING	Protein Synthesis	Translation	Translation initiation factors, bacterial	13	4
PROTEIN PROCESSING	Protein Synthesis	Translation	Translation termination factors, bacterial	25	7
PROTEIN PROCESSING	Protein Synthesis		Universal GTPases	51	15
REGULATION AND CELL SIGNALING	Regulation and Cell signaling		Cell envelope-associated LytR-CpsA-Psr transcriptional attenuators	3	1
REGULATION AND CELL SIGNALING	Regulation and Cell signaling		Stringent Response, (p)ppGpp metabolism	3	2
RNA PROCESSING	RNA Processing	RNA processing and modification	5-methylaminomethyl-2-thiouridine	15	3
RNA PROCESSING	RNA Processing	RNA processing and modification	ATP-dependent RNA helicases, bacterial	3	1
RNA PROCESSING	RNA Processing	RNA processing and modification	Methylthiotransferases	4	1
RNA PROCESSING	RNA Processing	RNA processing and modification	Queuosine and archaeosine	9	3
RNA PROCESSING	RNA Processing	RNA processing and modification	Ribonuclease H	3	1
RNA PROCESSING	RNA Processing	RNA processing and modification	Ribonuclease J family	3	1
RNA PROCESSING	RNA Processing	RNA processing and modification	RNA processing and degradation, bacterial	15	5
RNA PROCESSING	RNA Processing	RNA processing and modification	RNA pseudouridine synthases	18	6
RNA PROCESSING	RNA Processing	RNA processing and modification	Threonylcarbamoyladenosine	12	4
RNA PROCESSING	RNA Processing	RNA processing and modification	tRNA nucleotidyltransferase	3	1
RNA PROCESSING	RNA Processing	RNA processing and modification	tRNA thiolation	9	2
RNA PROCESSING	RNA Processing	RNA processing and modification	YrdC-YciO-Sua5 and associated protein families	18	6
RNA PROCESSING	RNA Processing	Transcription	RNA polymerase, bacterial	9	3
STRESS RESPONSE, DEFENSE, VIRULENCE	Stress Response, Defense and Virulence	Resistance to antibiotics and toxic compounds	Antibiotic targets in cell wall biosynthesis	12	3
STRESS RESPONSE, DEFENSE, VIRULENCE	Stress Response, Defense and Virulence	Resistance to antibiotics and toxic compounds	Antibiotic targets in DNA processing	6	2
STRESS RESPONSE, DEFENSE, VIRULENCE	Stress Response, Defense and Virulence	Resistance to antibiotics and toxic compounds	Antibiotic targets in metabolic pathways	3	1
STRESS RESPONSE, DEFENSE, VIRULENCE	Stress Response, Defense and Virulence	Resistance to antibiotics and toxic compounds	Antibiotic targets in protein synthesis	31	8
STRESS RESPONSE, DEFENSE, VIRULENCE	Stress Response, Defense and Virulence	Resistance to antibiotics and toxic compounds	Antibiotic targets in transcription	9	3
STRESS RESPONSE, DEFENSE, VIRULENCE	Stress Response, Defense and Virulence	Resistance to antibiotics and toxic compounds	Cadmium resistance	1	1
STRESS RESPONSE, DEFENSE, VIRULENCE	Stress Response, Defense and Virulence	Resistance to antibiotics and toxic compounds	Copper homeostasis: copper tolerance	3	1
STRESS RESPONSE, DEFENSE, VIRULENCE	Stress Response, Defense and Virulence	Resistance to antibiotics and toxic compounds	Fusidic acid resistance	6	2
STRESS RESPONSE, DEFENSE, VIRULENCE	Stress Response, Defense and Virulence	Resistance to antibiotics and toxic compounds	Macrolides, lincosamides, streptogramins, ketolides, oxazolidinones (MLSKO) resistance: ribosomal protection	2	1
STRESS RESPONSE, DEFENSE, VIRULENCE	Stress Response, Defense and Virulence	Resistance to antibiotics and toxic compounds	Mupirocin resistance	3	1
STRESS RESPONSE, DEFENSE, VIRULENCE	Stress Response, Defense and Virulence	Resistance to antibiotics and toxic compounds	Resistance to Daptomycin	3	1
STRESS RESPONSE, DEFENSE, VIRULENCE	Stress Response, Defense and Virulence	Stress Response: Heat/cold shock	Heat shock dnaK gene cluster extended	34	11
	Carbohydrates	Amino sugars and nucleotide sugars	N-acetylneuraminate utilization	19	6
	Experimental Subsystems		CRISPR proteins	6	4

## Sheet: Table S5
Table S5. Functional role counts for S. vaginalis and S. sanguinegens genomes.
		S. vaginalis	S. sanguinegens
Superclass		Role count	Role count
Protein processing		173	172
Metabolism		86	96
Energy		71	61
DNA processing		46	32
Stress response, defense, virulence		41	35
RNA processing		36	37
Cellular processes		19	16
Other		3	10
Membrane transport		6	6
Regulation and cell signaling		3	3
Cell envelope		2	1
Class		Role count	Role count
Protein synthesis		159	157
Energy and precursor metabolites generation		55	44
DNA processing		46	32
Stress response, defense and virulence		41	35
RNA processing		36	37
Cofactors, vitamins, prosthetic groups		25	32
Amino acids and derivatives		14	20
Respiration		16	17
Cell cycle, cell division and death		17	14
Protein fate (folding, modification, targeting, degradation)		14	15
Nucleosides and nucleotides		13	15
Carbohydrates		15	8
Fatty acids, lipids, and isoprenoids		7	10
Metabolite damage and its repair or mitigation		7	6
Other		3	10
Membrane transport		6	6
Phosphate metabolism		5	5
Regulation and cell signaling		3	3
Prokaryotic cell type differentiation		2	2
Cell envelope, capsule and slime layer		2	1
Protein processing subclasses	Subsystem name	Role count	Role count
Protein degradation	Protein degradation	2	2
Protein folding	Chaperones GroEL GroES and thermosome	5	5
Protein folding	Protein chaperones	4	4
Protein processing and modification	Peptide methionine sulfoxide reductase	1	2
Protein processing and modification	Signal peptidase	2	2
Aminoacyl-tRNA-synthetases	Glycyl-tRNA synthetase	2	2
Aminoacyl-tRNA-synthetases	tRNA aminoacylation, Ala	1	1
Aminoacyl-tRNA-synthetases	tRNA aminoacylation, Arg	1	1
Aminoacyl-tRNA-synthetases	tRNA aminoacylation, Asn	6	6
Aminoacyl-tRNA-synthetases	tRNA aminoacylation, Asp	1	1
Aminoacyl-tRNA-synthetases	tRNA aminoacylation, Cys	1	1
Aminoacyl-tRNA-synthetases	tRNA aminoacylation, Gln	5	5
Aminoacyl-tRNA-synthetases	tRNA aminoacylation, Glu	2	2
Aminoacyl-tRNA-synthetases	tRNA aminoacylation, Gly	2	2
Aminoacyl-tRNA-synthetases	tRNA aminoacylation, His	1	1
Aminoacyl-tRNA-synthetases	tRNA aminoacylation, Ile	1	1
Aminoacyl-tRNA-synthetases	tRNA aminoacylation, Leu	1	1
Aminoacyl-tRNA-synthetases	tRNA aminoacylation, Lys	1	1
Aminoacyl-tRNA-synthetases	tRNA aminoacylation, Met	1	1
Aminoacyl-tRNA-synthetases	tRNA aminoacylation, Phe	2	2
Aminoacyl-tRNA-synthetases	tRNA aminoacylation, Pro	3	2
Aminoacyl-tRNA-synthetases	tRNA aminoacylation, Ser	1	1
Aminoacyl-tRNA-synthetases	tRNA aminoacylation, Thr	1	1
Aminoacyl-tRNA-synthetases	tRNA aminoacylation, Trp	1	1
Aminoacyl-tRNA-synthetases	tRNA aminoacylation, Tyr	1	1
Aminoacyl-tRNA-synthetases	tRNA aminoacylation, Val	1	1
Ribosome biogenesis	Ribosomal proteins, single-copy	42	42
Ribosome biogenesis	Ribosomal proteins, zinc requirement	14	14
Ribosome biogenesis	Ribosome LSU, bacterial	32	31
Translation	Trans-translation by stalled ribosomes	1	1
Translation	Translation elongation factors, bacterial	8	8
Translation	Translation initiation factors, bacterial	4	4
Translation	Translation termination factors, bacterial	7	7
	Universal GTPases	15	15
Metabolism subclasses	Subsystem name	Role count	Role count
Alanine, serine, and glycine	L-serine dehydratase subunits	2	2
Arginine; urea cycle, creatine, polyamines	Polyamine metabolism	3	6
Lysine, threonine, methionine, and cysteine	Aspartate to threonine module	0	3
Lysine, threonine, methionine, and cysteine	Peptidase clustering with DAP	6	6
	Amino acid racemase	3	3
C-1 compound metabolism	One-carbon metabolism by tetrahydropterines	3	3
Monosaccharides	D-galacturonate and D-glucuronate utilization	6	0
Monosaccharides	D-gluconate and ketogluconates metabolism	1	0
Polysaccharides	Glycogen metabolism	5	5
Coenzyme A	Coenzyme A -- gjo	2	2
Fe-S clusters	Fe-S cluster assembly	5	5
Folate and pterines	Folate biosynthesis cluster	3	3
Lipoic acid	Lipoic acid metabolism	2	2
Lipoic acid	Lipoylated proteins	4	4
NAD and NADP	NAD and NADP cofactor biosynthesis bacterial	0	1
NAD and NADP	NAD and NADP cofactor biosynthesis global	1	1
Pyridoxine	Pyridoxin (vitamin B6) biosynthesis	4	3
Riboflavin, FMN, FAD	Riboflavin, FMN and FAD metabolism with fusion events	3	3
Thiamin	Thiamin, hydroxymethylpyrimidine selected transporters	0	3
Thiamin	Thiamin, thiazole, hydroxymethylpyrimidine salvage and uptake	1	5
Fatty acids	Acyl carrier protein	2	2
Isoprenoids	Isoprenoid biosynthesis: interconversions	0	2
Isoprenoids	Mevalonate metabolic pathway	4	5
Phospholipids	Cardiolipin biosynthesis	1	1
	Damaged nicotinamide nucleotide NAD(P)HX repair	2	2
	Metabolite repair	2	2
	Nudix proteins (nucleoside triphosphate hydrolases)	3	2
Purines	GMP synthase	2	2
Purines	IMP and xanthine conversion to XMP and GMP module	4	4
	Adenosyl nucleosidases	1	3
	Ribonucleotide reduction	6	6
	High affinity phosphate transporter and control of PHO regulon	5	5
Energy subclasses	Subsystem name	Role count	Role count
Central Metabolism	Dihydroxyacetone kinases	2	0
Central Metabolism	Entner-Doudoroff pathway	7	0
Central Metabolism	Glycolysis and gluconeogenesis	11	33
Central Metabolism	Pentose phosphate pathway	6	21
Central Metabolism	Pyruvate alanine serine interconversions	4	12
Central Metabolism	Pyruvate metabolism I: anaplerotic reactions, PEP	2	7
Central Metabolism	Pyruvate metabolism II: acetyl-CoA, acetogenesis from pyruvate	8	21
Central Metabolism	Pyruvate:ferredoxin oxidoreductase	1	3
Fermentation	Fermentations: lactate	5	21
Fermentation	Fermentations: mixed acid	9	34
ATP synthases	F0F1-type ATP synthase	8	23
ATP synthases	V-type ATP synthase	5	16
Biogenesis of respiratory chain components	Biogenesis of c-type cytochromes	3	12
Biogenesis of respiratory chain components	NiFe hydrogenase maturation	0	1
DNA processing subclasses	Subsystem name	Role count	Role count
DNA recombination	Replication-associated recombination protein RarA	2	2
DNA recombination	RuvABC plus a hypothetical	4	0
DNA repair	DNA repair base excision	5	5
DNA repair	DNA repair system including RecA, MutS and a hypothetical protein	2	2
DNA repair	DNA repair, bacterial	5	6
DNA repair	DNA repair, bacterial DinG and relatives	1	1
DNA repair	DNA repair, bacterial MutHLS system	3	3
DNA repair	DNA repair, bacterial RecFOR pathway	6	1
DNA repair	DNA repair, bacterial UvrD and related helicases	1	0
DNA repair	DNA repair, UvrABC system	3	3
DNA replication	DNA topoisomerases, type II, ATP-dependent	2	2
DNA uptake, competence	DNA internalization-related cluster	5	5
DNA uptake, competence	DNA processing cluster	4	2
	Type I restriction-modification systems	3	0
Stress response, defense, virulence subclasses	Subsystem name	Role count	Role count
Resistance to antibiotics and toxic compounds	Antibiotic targets in cell wall biosynthesis	3	3
Resistance to antibiotics and toxic compounds	Antibiotic targets in DNA processing	2	2
Resistance to antibiotics and toxic compounds	Antibiotic targets in metabolic pathways	1	1
Resistance to antibiotics and toxic compounds	Antibiotic targets in protein synthesis	8	8
Resistance to antibiotics and toxic compounds	Antibiotic targets in transcription	3	3
Resistance to antibiotics and toxic compounds	Cadmium resistance	1	1
Resistance to antibiotics and toxic compounds	Copper homeostasis: copper tolerance	1	1
Resistance to antibiotics and toxic compounds	Fusidic acid resistance	2	2
Resistance to antibiotics and toxic compounds	Macrolides, lincosamides, streptogramins, ketolides, oxazolidinones (MLSKO) resistance: ribosomal protection	1	1
Resistance to antibiotics and toxic compounds	Mupirocin resistance	1	1
Resistance to antibiotics and toxic compounds	Resistance to daptomycin	1	1
Resistance to antibiotics and toxic compounds	Tetracycline resistance, all mechanisms	1	0
Resistance to antibiotics and toxic compounds	Tetracycline resistance, ribosomal protection type	1	0
Stress Response	Cluster containing glutathione synthetase	2	0
Stress Response: Heat/cold shock	Heat shock dnaK gene cluster extended	12	11
Stress Response: Osmotic stress	Osmoregulation	1	0
RNA processing subclasses	Subsystem name	Role count	Role count
RNA processing and modification	5-methylaminomethyl-2-thiouridine	3	3
RNA processing and modification	ATP-dependent RNA helicases, bacterial	1	1
RNA processing and modification	Methylthiotransferases	0	1
RNA processing and modification	Queuosine and archaeosine	3	3
RNA processing and modification	Ribonuclease H	1	1
RNA processing and modification	Ribonuclease J family	1	1
RNA processing and modification	RNA processing and degradation, bacterial	5	5
RNA processing and modification	RNA pseudouridine synthases	6	6
RNA processing and modification	Threonylcarbamoyladenosine	4	4
RNA processing and modification	tRNA nucleotidyltransferase	0	1
RNA processing and modification	tRNA thiolation	2	2
RNA processing and modification	YrdC-YciO-Sua5 and associated protein families	7	6
Transcription	RNA polymerase, bacterial	3	3
Cellular processes subclasses	Subsystem name	Role count	Role count
Programmed Cell Death and Toxin-antitoxin Systems	Murein hydrolase regulation and cell death	3	0
	Bacterial cell division related cluster 2	2	2
	Bacterial checkpoint-control-related cluster	1	1
	Cell division cluster	8	8
	Macromolecular synthesis operon	3	3
Sporulation	Sporulation-associated proteins with broader functions	2	2
Membrane transport subclasses	Subsystem name	Role count	Role count
Cation transporters	Copper transport system	1	1
Cation transporters	Magnesium transport	2	2
Cation transporters	Trk and Ktr potassium uptake systems	2	2
Uni- Sym- and Antiporters	NhaA, NhaD and sodium-dependent phosphate transporters	1	1
Regulation and cell signaling subclasses	Subsystem name	Role count	Role count
	Cell envelope-associated LytR-CpsA-Psr transcriptional attenuators	1	1
	Stringent response, (p)ppGpp metabolism	2	2
Cell envelope subclasses	Subsystem name	Role count	Role count
Gram-Negative (Diderm) cell wall components	Outer membrane	1	0
Peptidoglycan (Bacteria) or other polymers (Archaea)	Undecaprenyl-diphosphatases	1	1
Other subclasses	Subsystem name	Role count	Role count
	CRISPR proteins	3	4
Amino sugars and nucleotide sugars	N-acetylneuraminate utilization	0	6

## Sheet: Table S6
Table S6. PGFams identified across Sneathia genomes.
Family ID	Proteins	Genomes	Description	Min AA Length	Max AA Length	Mean	Std Dev
PGF_00876106	12	12	Chromosomal replication initiator protein DnaA	460	466	461.833	1.51841
PGF_10048015	13	12	Inosine-5'-monophosphate dehydrogenase (EC 1.1.1.205) / CBS domain	226	486	449.231	86.624
PGF_04333086	13	12	DNA ligase (NAD(+)) (EC 6.5.1.2)	270	663	609.308	120.293
PGF_00067160	12	12	Aspartate--ammonia ligase (EC 6.3.1.1)	334	334	334	0
PGF_00425952	21	12	5'-nucleotidase (EC 3.1.3.5); NAD pyrophosphatase, periplasmic (EC 3.6.1.22)	596	604	599.714	3.76883
PGF_06111020	12	12	Thymidylate kinase (EC 2.7.4.9)	170	226	220	15.0997
PGF_03004613	12	12	Histidyl-tRNA synthetase (EC 6.1.1.21)	408	411	408.75	1.29904
PGF_06589185	12	12	Aspartyl-tRNA synthetase (EC 6.1.1.12)	575	575	575	0
PGF_05507938	12	12	DNA mismatch repair protein MutL	547	552	548.417	2.13925
PGF_07480521	12	12	23S rRNA (pseudouridine(1915)-N(3))-methyltransferase (EC 2.1.1.177)	56	160	144.667	26.8245
PGF_00710545	13	12	Lysyl-tRNA synthetase (class II) (EC 6.1.1.6)	206	492	455.231	88.18
PGF_00033392	13	12	Phosphoenolpyruvate carboxylase (EC 4.1.1.31)	350	856	776.923	153.521
PGF_00421098	12	12	DEAD-box ATP-dependent RNA helicase DeaD (= CshA) (EC 3.6.4.13)	527	549	529.5	6.06218
PGF_00426877	12	12	LSU ribosomal maturation GTPase RbgA (B. subtilis YlqF)	289	293	292	1.73205
PGF_03215471	12	12	16S rRNA (cytidine(1402)-2'-O)-methyltransferase (EC 2.1.1.198)	224	226	224.5	0.866025
PGF_00549302	11	11	Carboxyl-terminal protease (EC 3.4.21.102)	431	433	432.636	0.771389
PGF_00011463	12	12	RNA binding methyltransferase FtsJ like	249	251	249.5	0.866025
PGF_08582746	13	12	23S rRNA (guanosine(2251)-2'-O)-methyltransferase (EC 2.1.1.185)	73	238	216.231	45.6814
PGF_00900122	12	12	UDP-N-acetylglucosamine 1-carboxyvinyltransferase (EC 2.5.1.7)	422	422	422	0
PGF_02458447	1	1	hypothetical protein	90	90	90	0
PGF_04374115	4	4	hypothetical protein	88	88	88	0
PGF_09945671	24	12	Acetate kinase (EC 2.7.2.1)	279	398	392.25	23.6313
PGF_10471787	10	9	Uncharacterized ATPase, AAA superfamily	324	439	410.6	35.1318
PGF_00066840	10	9	Uncharacterized pyridoxal phosphate protein YhfS	100	367	330.5	82.2013
PGF_00048640	13	12	Ribonucleotide reductase of class Ib (aerobic), alpha subunit (EC 1.17.4.1)	48	709	649.385	174.8
PGF_00048645	12	12	Ribonucleotide reduction protein NrdI	125	133	130.083	1.89113
PGF_00048641	13	12	Ribonucleotide reductase of class Ib (aerobic), beta subunit (EC 1.17.4.1)	110	336	307.154	68.0202
PGF_00066935	12	12	Uracil permease @ Uracil:proton symporter UraA	415	420	419.583	1.38193
PGF_08225224	260	12	hypothetical protein	30	4521	404.615	553.259
PGF_00049309	9	9	S-adenosylhomocysteine deaminase (EC 3.5.4.28); Methylthioadenosine deaminase (EC 3.5.4.31)	235	427	405.667	60.3398
PGF_02898176	21	12	Methionine ABC transporter permease protein	209	213	211.286	1.97949
PGF_05366548	24	12	Methionine ABC transporter substrate-binding protein	206	258	245.833	12.8312
PGF_02454577	12	12	SSU ribosomal protein S20p	87	87	87	0
PGF_01833449	12	12	3'-to-5' oligoribonuclease A, Bacillus type	307	309	307.5	0.866025
PGF_06941403	12	12	SSU ribosomal protein S12p (S23e)	123	123	123	0
PGF_02146120	12	12	DNASE I HOMOLOGOUS PROTEIN DHP2 PRECURSOR( EC:3.1.21.- )	264	264	264	0
PGF_03799365	12	12	Translation elongation factor P	190	190	190	0
PGF_10420457	12	12	MBL-fold metallo-hydrolase superfamily	205	206	205.75	0.433013
PGF_00049904	12	12	SSU ribosomal protein S7p (S5e)	156	156	156	0
PGF_00007012	12	12	GTP-binding and nucleic acid-binding protein YchF	367	367	367	0
PGF_02619921	1	1	GTP-binding protein YqeH, required for biogenesis of 30S ribosome subunit	372	372	372	0
PGF_04835795	19	12	Site-specific tyrosine recombinase XerC	296	302	299.789	2.89426
PGF_00060409	12	12	Translation elongation factor G	692	692	692	0
PGF_10300474	13	12	DNA topoisomerase I (EC 5.99.1.2)	254	740	683.154	140.383
PGF_00066502	12	12	Asparaginyl-tRNA synthetase (EC 6.1.1.22)	455	455	455	0
PGF_00008337	13	12	Glutamyl-tRNA synthetase (EC 6.1.1.17) @ Glutamyl-tRNA(Gln) synthetase (EC 6.1.1.24)	91	500	455.923	107.485
PGF_00033479	12	12	Phosphoglucomutase (EC 5.4.2.2)	402	516	506.25	31.4354
PGF_00024314	12	12	NAD(FAD)-utilizing dehydrogenase, sll0175 homolog	528	529	528.75	0.433013
PGF_10444879	9	9	NAD(FAD)-utilizing dehydrogenases	106	399	366.444	92.081
PGF_03751326	12	12	Epoxyqueuosine reductase (EC 1.17.99.6) QueH	217	233	231.667	4.42217
PGF_01614738	12	12	LSU ribosomal protein L31p @ LSU ribosomal protein L31p, zinc-independent	79	79	79	0
PGF_00403095	12	12	Uracil phosphoribosyltransferase (EC 2.4.2.9)	207	209	208.5	0.866025
PGF_08905885	12	12	Signal recognition particle receptor FtsY	286	292	291.5	1.65831
PGF_00033197	12	12	Phosphate acetyltransferase (EC 2.3.1.8)	240	334	326.167	25.9802
PGF_00060428	43	12	Translation elongation factor Tu	21	394	166.814	150.734
PGF_00060412	12	12	Elongation factor G-like protein TM_1651	653	660	657.25	2.94746
PGF_02405545	12	12	Phosphate ABC transporter, permease protein PstC (TC 3.A.1.7.1)	244	283	279.75	10.779
PGF_06213055	12	12	Phosphate ABC transporter, ATP-binding protein PstB (TC 3.A.1.7.1)	150	248	234.417	31.1112
PGF_00984073	12	12	Phosphate transport system regulatory protein PhoU	219	219	219	0
PGF_03066827	6	6	Putative glucosamine-fructose-6-phosphate aminotransferase	331	331	331	0
PGF_00049828	12	12	SSU ribosomal protein S10p (S20e)	100	100	100	0
PGF_00644224	18	12	PTS system, mannose-specific IID component	273	305	294.167	14.9713
PGF_01653368	18	12	PTS system, mannose-specific IIC component	237	270	262.667	9.60324
PGF_00016431	12	12	LSU ribosomal protein L3p (L3e)	207	208	207.75	0.433013
PGF_08148954	18	9	6-phospho-beta-glucosidase (EC 3.2.1.86)	411	458	454.889	10.6557
PGF_00029610	18	9	PTS system, cellobiose-specific IIC component	435	437	436	1
PGF_04512522	12	12	LSU ribosomal protein L4p (L1e)	212	212	212	0
PGF_00037527	4	4	Proline dipeptidase (EC 3.4.13.9)	353	353	353	0
PGF_10347756	13	12	DNA polymerase I (EC 2.7.7.7)	57	847	779.154	208.941
PGF_03990071	10	10	LSU ribosomal protein L23p (L23Ae)	67	94	91.3	8.1
PGF_00030640	22	12	Peptide chain release factor 1	121	362	341.273	55.8107
PGF_07980266	12	12	Pyrrolidone-carboxylate peptidase (EC 3.4.19.3)	213	213	213	0
PGF_00425727	9	9	FIG001614: Membrane protein	98	301	278.444	63.7967
PGF_00002487	9	9	FIG015373: Membrane protein	220	221	220.111	0.31427
PGF_00016393	13	12	LSU ribosomal protein L2p (L8e)	119	275	254.231	49.3997
PGF_00421796	12	12	DNA repair protein RecN	376	543	521.25	44.7663
PGF_09084129	12	12	Acetaldehyde dehydrogenase (EC 1.2.1.10) / Alcohol dehydrogenase (EC 1.1.1.1)	883	1089	900.417	56.866
PGF_00049860	12	12	SSU ribosomal protein S19p (S15e)	91	91	91	0
PGF_00016368	12	12	LSU ribosomal protein L22p (L17e)	110	111	110.25	0.433013
PGF_00977978	24	12	Oligopeptide ABC transporter, permease protein OppB (TC 3.A.1.5.1)	271	323	319.333	10.1844
PGF_10569020	25	12	Oligopeptide ABC transporter, permease protein OppC (TC 3.A.1.5.1)	151	316	292.72	41.078
PGF_09990804	27	12	Oligopeptide ABC transporter, ATP-binding protein OppD (TC 3.A.1.5.1)	335	622	380.556	86.586
PGF_00049889	13	12	SSU ribosomal protein S3p (S3e)	40	218	200.692	48.0375
PGF_07131324	24	12	Oligopeptide ABC transporter, ATP-binding protein OppF (TC 3.A.1.5.1)	310	318	313.542	3.77469
PGF_02147779	48	12	Oligopeptide ABC transporter, substrate-binding protein OppA (TC 3.A.1.5.1)	212	609	559.188	61.6829
PGF_00008838	13	12	16S rRNA (guanine(527)-N(7))-methyltransferase (EC 2.1.1.170)	85	213	195.692	41.0429
PGF_00413300	26	12	tRNA-5-carboxymethylaminomethyl-2-thiouridine(34) synthesis protein MnmG	234	629	576.154	116.832
PGF_00016343	12	12	LSU ribosomal protein L16p (L10e)	140	140	140	0
PGF_02297251	9	9	KtrAB potassium uptake system, peripheral membrane component KtrA	148	216	208.444	21.3703
PGF_01898546	12	12	KtrAB potassium uptake system, integral membrane component KtrB	444	444	444	0
PGF_02899131	11	11	LSU ribosomal protein L29p (L35e)	61	61	61	0
PGF_00067821	5	5	ATPase/GTPase, AAA15 family	402	402	402	0
PGF_00049854	12	12	SSU ribosomal protein S17p (S11e)	84	84	84	0
PGF_10301134	10	10	Chaperone protein DnaJ	375	380	379.5	1.5
PGF_10357457	13	12	Chaperone protein DnaK	239	605	557.538	110.916
PGF_00016340	12	12	LSU ribosomal protein L14p (L23e)	122	122	122	0
PGF_03751823	9	9	Heat shock protein GrpE	172	175	172.667	1.24722
PGF_05518950	11	11	Beta-lactamase class C-like and penicillin binding proteins (PBPs) superfamily	397	541	442.636	60.3012
PGF_00016377	12	12	LSU ribosomal protein L24p (L26e)	127	127	127	0
PGF_02690675	12	12	RidA/YER057c/UK114 superfamily protein	119	119	119	0
PGF_07072582	12	12	RNA polymerase sigma factor RpoD	368	369	368.75	0.433013
PGF_00421679	12	12	DNA primase DnaG	588	590	588.5	0.866025
PGF_00016443	13	12	LSU ribosomal protein L5p (L11e)	40	184	169.769	39.0111
PGF_00689961	12	12	Guanylate kinase (EC 2.7.4.8)	189	195	193.5	2.59808
PGF_02704551	13	12	DNA-directed RNA polymerase beta' subunit (EC 2.7.7.6)	401	1323	1220.15	260.887
PGF_02797402	12	12	DNA-directed RNA polymerase beta subunit (EC 2.7.7.6)	1145	1145	1145	0
PGF_00049844	12	12	SSU ribosomal protein S14p (S29e) @ SSU ribosomal protein S14p (S29e), zinc-independent	95	95	95	0
PGF_00049906	12	12	SSU ribosomal protein S8p (S15Ae)	131	131	131	0
PGF_00016445	13	12	LSU ribosomal protein L7p/L12p (P1/P2)	50	122	113.154	21.5115
PGF_01213071	12	12	LSU ribosomal protein L10p (P0)	160	161	160.75	0.433013
PGF_07316739	2	2	ATP-dependent DNA helicase RecG	331	465	398	67
PGF_09969389	12	12	Alkyl hydroperoxide reductase protein F	260	324	317.333	17.3077
PGF_00063916	12	12	Tyrosyl-tRNA synthetase (EC 6.1.1.1)	405	406	405.25	0.433013
PGF_00016444	12	12	LSU ribosomal protein L6p (L9e)	177	177	177	0
PGF_06728837	13	12	Glycerate kinase (EC 2.7.1.31)	111	357	312.308	88.7177
PGF_02277678	12	12	Phosphoglycerate kinase (EC 2.7.2.3)	366	408	404.5	11.6082
PGF_00024478	13	12	NAD-dependent glyceraldehyde-3-phosphate dehydrogenase (EC 1.2.1.12)	107	336	308.615	67.2659
PGF_00016353	12	12	LSU ribosomal protein L18p (L5e)	120	120	120	0
PGF_10396914	12	12	Similar to ribosomal large subunit pseudouridine synthase D, Bacillus subtilis YjbO type	275	288	282.583	5.1065
PGF_00423429	12	12	Dihydroxyacetone kinase-like protein, phosphatase domain / Dihydroxyacetone kinase-like protein, kinase domain	272	834	787.167	155.329
PGF_10447617	13	12	Ribonuclease J (endonuclease and 5' exonuclease)	284	595	545	108.777
PGF_00049896	12	12	SSU ribosomal protein S5p (S2e)	165	165	165	0
PGF_10376398	12	12	Peptidoglycan D,D-transpeptidase MrdA (EC 3.4.16.4)	630	630	630	0
PGF_10233208	12	12	16S rRNA (uracil(1498)-N(3))-methyltransferase (EC 2.1.1.193)	236	236	236	0
PGF_00016395	9	9	LSU ribosomal protein L30p (L7e)	59	59	59	0
PGF_05049118	12	12	Holliday junction ATP-dependent DNA helicase RuvB (EC 3.6.4.12)	332	332	332	0
PGF_00016342	12	12	LSU ribosomal protein L15p (L27Ae)	177	180	179.25	1.29904
PGF_00009969	13	12	Glycyl-tRNA synthetase beta chain (EC 6.1.1.14)	72	665	595.769	161.623
PGF_00009967	12	12	Glycyl-tRNA synthetase alpha chain (EC 6.1.1.14)	292	293	292.25	0.433013
PGF_10049472	12	12	Lipoprotein signal peptidase (EC 3.4.23.36)	152	159	157.25	3.03109
PGF_05171623	12	12	Isoleucyl-tRNA synthetase (EC 6.1.1.5)	931	931	931	0
PGF_05581732	12	12	Protein translocase subunit SecY	438	438	438	0
PGF_02906681	12	12	Transcription accessory protein (S1 RNA-binding domain)	726	726	726	0
PGF_03060077	25	12	4-alpha-glucanotransferase (amylomaltase) (EC 2.4.1.25)	201	500	474.52	67.6693
PGF_10382119	15	12	Maltose/maltodextrin transport ATP-binding protein MalK (EC 3.6.3.19)	355	363	357.2	2.92575
PGF_10466077	12	12	Maltodextrin ABC transporter, permease protein MdxG	298	298	298	0
PGF_00794375	12	12	Maltodextrin ABC transporter, permease protein MdxF	198	672	632.5	131.007
PGF_00019160	13	12	Maltodextrin ABC transporter, substrate-binding protein MdxE	156	448	399.846	82.2546
PGF_00049909	12	12	SSU ribosomal protein S9p (S16e)	131	131	131	0
PGF_06180597	12	12	LSU ribosomal protein L13p (L13Ae)	106	144	140.833	10.5026
PGF_00037588	12	12	Prolyl-tRNA synthetase (EC 6.1.1.15), bacterial type	538	572	568.5	9.31397
PGF_02226715	12	12	ATP-dependent DNA helicase RecG (EC 3.6.4.12)	685	687	686.5	0.866025
PGF_01295334	9	9	hypothetical protein	173	173	173	0
PGF_00047078	12	12	RecA protein	348	362	351.333	5.77831
PGF_00018961	12	12	Malate permease	320	331	330.083	3.04024
PGF_06713057	12	12	D-lactate dehydrogenase (EC 1.1.1.28)	331	331	331	0
PGF_04792416	12	12	LSU ribosomal protein L32p @ LSU ribosomal protein L32p, zinc-independent	64	64	64	0
PGF_05225955	9	9	L-ribulose-5-phosphate 4-epimerase (EC 5.1.3.4)	231	231	231	0
PGF_00016269	9	9	L-xylulose 5-phosphate 3-epimerase (EC 5.1.3.-)	222	283	276.222	19.1705
PGF_00036809	10	9	L-ascorbate-6-phosphate lactonase UlaG	138	353	319	70.9154
PGF_08116266	9	9	PTS system, ascorbate-specific IIC component	494	494	494	0
PGF_00930635	8	8	PTS system, ascorbate-specific IIA component	127	148	145.375	6.9451
PGF_00041794	12	12	Alkyl hydroperoxide reductase protein C (EC 1.11.1.15)	147	188	184.583	11.3318
PGF_00420612	8	8	Cytoplasmic copper homeostasis protein CutC	202	202	202	0
PGF_07830674	12	12	Alanyl-tRNA synthetase (EC 6.1.1.7)	858	859	858.583	0.493007
PGF_05340948	13	12	DNA mismatch repair protein MutS	297	860	790	166.767
PGF_01752372	12	12	Uncharacterized MFS-type transporter	167	423	393.333	72.7133
PGF_00822481	12	12	Dipeptide ABC transporter, permease protein DppB (TC 3.A.1.5.2)	306	306	306	0
PGF_07808527	9	9	ADP-ribose pyrophosphatase (EC 3.6.1.13)	168	169	168.889	0.31427
PGF_03750541	13	12	Aminopeptidase YpdF (MP-, MA-, MS-, AP-, NP- specific)	142	359	331.923	65.5057
PGF_00764213	1	1	hypothetical protein	1881	1881	1881	0
PGF_07915158	12	12	N(6)-L-threonylcarbamoyladenine synthase (EC 2.3.1.234)	334	335	334.25	0.433013
PGF_07304022	24	12	tRNA-specific 2-thiouridylase MnmA (EC 2.8.1.13)	345	360	352.625	7.38135
PGF_03278866	12	12	LSU ribosomal protein L28p @ LSU ribosomal protein L28p, zinc-independent	88	88	88	0
PGF_07182652	11	9	Transcriptional regulator, AcrR family	186	196	194.182	3.85695
PGF_03850044	12	12	Sodium/glutamate symporter	402	403	402.25	0.433013
PGF_00084324	12	12	Undecaprenyl-diphosphatase (EC 3.6.1.27)	257	258	257.75	0.433013
PGF_02472178	12	12	Uncharacterized metal-dependent hydrolase YcfH	258	259	258.75	0.433013
PGF_02144823	11	11	Lipoprotein spr precursor	202	209	207.636	1.82272
PGF_00007024	12	12	GTP-binding protein EngA	441	441	441	0
PGF_00425679	12	12	FIG000605: protein co-occurring with transport systems (COG1739)	175	192	190.333	4.6428
PGF_10518532	12	12	D-alanine--D-alanine ligase (EC 6.3.2.4)	297	297	297	0
PGF_00013418	9	9	Oxygen-independent coproporphyrinogen-III oxidase-like protein HemZ	437	463	460.111	8.17101
PGF_05625270	12	12	hypothetical protein	825	897	866.083	24.4283
PGF_00034067	8	8	Phosphotriesterase like protein Php	291	291	291	0
PGF_00413306	24	12	tRNA-(cytosine32)-2-thiocytidine synthetase TtcA	226	274	268.667	9.60324
PGF_00007026	15	12	GTP-binding protein EngB	69	198	154.867	50.9351
PGF_00034972	12	12	Adenine phosphoribosyltransferase (EC 2.4.2.7)	176	176	176	0
PGF_00047155	12	12	Redox-sensing transcriptional repressor Rex	222	226	223	1.73205
PGF_05165078	12	12	Methionyl-tRNA formyltransferase (EC 2.1.2.9)	310	313	312.25	1.29904
PGF_00030655	12	12	Peptide deformylase (EC 3.5.1.88)	168	168	168	0
PGF_00011081	12	12	Helicase PriA essential for oriC/DnaA-independent DNA replication	567	639	633	19.8997
PGF_10302926	13	12	Cell division protein FtsI [Peptidoglycan synthetase] (EC 2.4.1.129)	187	672	606.538	153.497
PGF_00067554	13	12	Aspartyl-tRNA(Asn) amidotransferase subunit B (EC 6.3.5.6) @ Glutamyl-tRNA(Gln) amidotransferase subunit B (EC 6.3.5.7)	69	475	432.462	111.948
PGF_06522349	12	12	Aspartyl-tRNA(Asn) amidotransferase subunit A (EC 6.3.5.6) @ Glutamyl-tRNA(Gln) amidotransferase subunit A (EC 6.3.5.7)	479	482	481.25	1.29904
PGF_00048829	12	12	LSU rRNA pseudouridine(2605) synthase (EC 5.4.99.22)	229	229	229	0
PGF_00417319	36	12	MreB-like protein (Mbl protein)	284	352	344.972	11.0012
PGF_08155727	12	12	DNA translocase FtsK	780	788	783.083	3.09457
PGF_08447327	3	3	Outer membrane protein A precursor	357	362	360.333	2.35702
PGF_04521913	13	12	UDP-N-acetylmuramoyl-tripeptide--D-alanyl-D-alanine ligase (EC 6.3.2.10)	110	405	374.385	81.0741
PGF_04845029	12	12	LSU ribosomal protein L19p	119	119	119	0
PGF_01000105	17	10	Mobile element protein	32	379	239.235	127.291
PGF_00016225	12	12	L-serine dehydratase, beta subunit (EC 4.3.1.17) / L-serine dehydratase, alpha subunit (EC 4.3.1.17)	417	418	417.25	0.433013
PGF_07919746	12	12	ATP synthase epsilon chain (EC 3.6.3.14)	128	130	129.5	0.866025
PGF_05195027	12	12	ATP synthase beta chain (EC 3.6.3.14)	464	464	464	0
PGF_00015259	12	12	ATP synthase gamma chain (EC 3.6.3.14)	287	287	287	0
PGF_04569524	12	12	ATP synthase alpha chain (EC 3.6.3.14)	501	501	501	0
PGF_10546429	12	12	ATP synthase F0 sector subunit b (EC 3.6.3.14)	165	165	165	0
PGF_10444145	11	11	ATP synthase F0 sector subunit c (EC 3.6.3.14)	79	79	79	0
PGF_08518355	12	12	ATP synthase F0 sector subunit a (EC 3.6.3.14)	298	299	298.75	0.433013
PGF_00033359	12	12	Phospho-N-acetylmuramoyl-pentapeptide-transferase (EC 2.7.8.13)	310	362	357.667	14.372
PGF_00029812	12	12	PTS system, mannose-specific IIA component (EC 2.7.1.191) / PTS system, mannose-specific IIB component (EC 2.7.1.191)	327	330	329.25	1.29904
PGF_00007057	13	12	tRNA-5-carboxymethylaminomethyl-2-thiouridine(34) synthesis protein MnmE	171	452	417.154	84.4711
PGF_06701488	12	12	RNA-binding protein Jag	190	229	225	10.6301
PGF_00014264	12	12	Inner membrane protein translocase and chaperone YidC, short form OxaI-like	225	230	226.25	2.16506
PGF_06162930	12	12	UDP-N-acetylmuramoyl-L-alanine--D-glutamate ligase (EC 6.3.2.9)	416	416	416	0
PGF_03751658	12	12	Membrane protein insertion efficiency factor YidD	68	68	68	0
PGF_00016418	12	12	LSU ribosomal protein L34p	44	44	44	0
PGF_03295331	13	12	UDP-N-acetylglucosamine--N-acetylmuramyl-(pentapeptide) pyrophosphoryl-undecaprenol N-acetylglucosamine transferase (EC 2.4.1.227)	165	351	319.692	64.0917
PGF_00063999	13	12	UDP-N-acetylmuramate--L-alanine ligase (EC 6.3.2.8)	171	451	416.538	83.7511
PGF_00427112	9	9	Uncharacterized protein YhfT	434	436	434.222	0.628539
PGF_00063974	12	12	UDP-N-acetylenolpyruvoylglucosamine reductase (EC 1.3.1.98)	278	279	278.75	0.433013
PGF_03520151	12	9	Cell division protein FtsZ	317	349	341	13.8564
PGF_04244475	12	12	Adenylate kinase (EC 2.7.4.3)	209	209	209	0
PGF_06629251	12	12	Methionine aminopeptidase (EC 3.4.11.18)	253	256	255.75	0.829156
PGF_00423502	12	12	Dipeptidase (EC 3.4.-.-)	443	464	462.25	5.80409
PGF_00884706	30	12	Efflux ABC transporter, ATP-binding protein	122	329	293.767	45.0693
PGF_00052238	12	12	Signal recognition particle protein Ffh	434	434	434	0
PGF_00003488	9	8	Uncharacterized protein YhfU	44	119	106.667	24.8372
PGF_00178044	12	12	SSU ribosomal protein S16p	88	89	88.25	0.433013
PGF_00006245	12	12	Formate--tetrahydrofolate ligase (EC 6.3.4.3)	537	544	542.25	3.03109
PGF_00057399	15	12	Transaldolase (EC 2.2.1.2)	234	235	234.8	0.4
PGF_06386645	9	9	hypothetical protein	302	304	302.222	0.628539
PGF_00502238	12	12	Pyruvate dehydrogenase E1 component alpha subunit (EC 1.2.4.1)	321	321	321	0
PGF_03145455	12	12	Pyruvate dehydrogenase E1 component beta subunit (EC 1.2.4.1)	331	331	331	0
PGF_01915472	12	12	Dihydrolipoamide acetyltransferase component of pyruvate dehydrogenase complex (EC 2.3.1.12)	340	341	340.75	0.433013
PGF_12884219	12	12	Lipoate carrier protein / Dihydrolipoamide dehydrogenase of pyruvate dehydrogenase complex (EC 1.8.1.4)	561	565	564	1
PGF_03677192	12	12	Lipoate-protein ligase A	330	330	330	0
PGF_08364774	13	12	Fructose-1,6-bisphosphatase, GlpX type (EC 3.1.3.11)	113	340	310.692	70.2078
PGF_00769755	8	8	16S rRNA (cytosine(967)-C(5))-methyltransferase (EC 2.1.1.176)	428	428	428	0
PGF_00405496	12	12	protein of unknown function aq_054	176	187	186.083	3.04024
PGF_06000821	9	9	16S rRNA processing protein RimM	161	161	161	0
PGF_00413208	12	12	tRNA (guanine(37)-N(1))-methyltransferase (EC 2.1.1.228)	240	240	240	0
PGF_00033423	12	12	Phosphoenolpyruvate-protein phosphotransferase of PTS system (EC 2.7.3.9)	569	569	569	0
PGF_02938426	24	12	Efflux ABC transporter, permease/ATP-binding protein TDE0818	497	573	568	14.936
PGF_07489704	12	12	DJ-1/YajL/PfpI superfamily, includes chaperone protein YajL (former ThiJ), parkinsonism-associated protein DJ-1, peptidases PfpI, Hsp31	86	183	172.167	26.9005
PGF_00006243	12	12	Formate transporter	248	251	250.083	0.759203
PGF_07411046	12	12	Uncharacterized RNA methyltransferase YsgA	234	265	257.667	7.45356
PGF_00049847	12	12	SSU ribosomal protein S15p (S13e)	85	85	85	0
PGF_06812369	12	12	Leucyl-tRNA synthetase (EC 6.1.1.4)	823	861	857.833	10.5026
PGF_06400908	12	12	Mannose-6-phosphate isomerase (EC 5.3.1.8)	306	306	306	0
PGF_02452912	24	12	Aminopeptidase C (EC 3.4.22.40)	434	449	439.208	5.29921
PGF_00422085	12	12	DNA-binding protein SpoVG	89	108	91.25	5.06828
PGF_00003737	22	12	Efflux ABC transporter, permease/ATP-binding protein TDE0819	181	584	555.682	90.5134
PGF_03787622	9	9	DNA polymerase IV (EC 2.7.7.7)	341	341	341	0
PGF_00420732	12	12	Cytosol nonspecific dipeptidase (EC 3.4.13.18)	488	488	488	0
PGF_00424370	12	12	Endonuclease/exonuclease/phosphatase family protein	596	598	596.5	0.866025
PGF_03084064	11	9	Type I restriction-modification system, DNA-methyltransferase subunit M (EC 2.1.1.72)	57	896	180.909	227.668
PGF_00416153	11	10	Cadmium resistance protein	79	201	182.636	39.9711
PGF_01469197	35	12	RNA methyltransferase, TrmA family	91	470	334.314	156.761
PGF_00414310	9	6	Type I restriction-modification system, restriction subunit R (EC 3.1.21.3)	40	1036	177.222	303.837
PGF_08262214	9	9	3-ketoacyl-CoA thiolase (EC 2.3.1.16) @ Acetyl-CoA acetyltransferase (EC 2.3.1.9)	364	365	364.778	0.41574
PGF_00012930	12	12	Hydroxymethylglutaryl-CoA synthase (EC 2.3.3.10)	375	376	375.75	0.433013
PGF_02977685	12	12	Hydroxymethylglutaryl-CoA reductase (EC 1.1.1.34)	406	411	408.417	2.21579
PGF_04815798	10	10	Mevalonate kinase (EC 2.7.1.36)	48	262	240.6	64.2
PGF_12124540	9	9	hypothetical protein	109	112	111.667	0.942809
PGF_01212739	12	12	Heat shock protein 60 kDa family chaperone GroEL	300	531	511.75	63.845
PGF_07097908	12	12	Alanine transaminase (EC 2.6.1.2)	392	401	394.5	3.57071
PGF_10501547	9	9	N-acetyl-L,L-diaminopimelate aminotransferase (EC 2.6.1.-)	378	378	378	0
PGF_00049542	11	11	SAM-dependent methyltransferase HI0095 (UbiE paralog)	246	252	247.091	2.31417
PGF_09111052	12	11	Phosphopantothenoylcysteine decarboxylase (EC 4.1.1.36) / Phosphopantothenoylcysteine synthetase (EC 6.3.2.5)	120	402	366.167	81.4267
PGF_07416013	13	12	Tripeptide aminopeptidase (EC 3.4.11.4)	200	406	375.462	71.6794
PGF_12765954	1	1	hypothetical protein	88	88	88	0
PGF_00405907	8	6	putative IS transposase (OrfB)	307	367	359.5	19.8431
PGF_04282519	12	12	N-acetylglucosamine-6-phosphate deacetylase (EC 3.5.1.25)	378	378	378	0
PGF_03097747	8	8	ABC transporter, ATP-binding protein (cluster 1, maltose/g3p/polyamine/iron); ABC transporter, ATP-binding protein (cluster 10, nitrate/sulfonate/bicarbonate)	226	226	226	0
PGF_00015510	12	12	Iron-sulfur cluster assembly ATPase protein SufC	244	247	244.75	1.29904
PGF_00015514	13	12	Iron-sulfur cluster assembly protein SufB	131	473	430.385	98.4038
PGF_07583562	12	12	Cysteine desulfurase (EC 2.8.1.7) => SufS	400	401	400.25	0.433013
PGF_00041788	12	12	Putative iron-sulfur cluster assembly scaffold protein for SUF system, SufE2	145	145	145	0
PGF_00019563	12	12	2,3,4,5-tetrahydropyridine-2,6-dicarboxylate N-acetyltransferase (EC 2.3.1.89)	229	230	229.25	0.433013
PGF_07276344	16	11	ATPase	50	432	223.062	153.578
PGF_10505717	12	12	Glucose-6-phosphate isomerase (EC 5.3.1.9)	440	557	459.917	42.9834
PGF_02633300	25	12	Neopullulanase (EC 3.2.1.135)	287	993	714.44	236.5
PGF_00025445	12	12	Neutral endopeptidase O (EC 3.4.24.-)	578	629	624.083	13.9012
PGF_00045788	13	12	Pyridoxal 5'-phosphate synthase (glutamine hydrolyzing), synthase subunit (EC 4.3.3.6)	69	290	265.385	62.49
PGF_00045787	12	12	Pyridoxal 5'-phosphate synthase (glutamine hydrolyzing), glutaminase subunit (EC 4.3.3.6)	187	197	194.667	4.06885
PGF_05589963	12	12	ABC transporter, substrate-binding protein (cluster 3, basic aa/glutamine/opines) / ABC transporter, permease protein (cluster 3, basic aa/glutamine/opines)	488	519	491.583	8.55822
PGF_06115957	12	12	tRNA 4-thiouridine synthase (EC 2.8.1.4)	395	397	395.5	0.866025
PGF_10351306	11	11	DNA recombination protein RmuC	301	442	416.727	53.6183
PGF_09348764	6	6	Dihydrofolate reductase (EC 1.5.1.3)	150	150	150	0
PGF_01580528	26	12	Mg(2+) transport ATPase, P-type (EC 3.6.3.2)	279	899	773.462	159.204
PGF_00158423	12	12	Uncharacterized protein CPF_2956	75	75	75	0
PGF_01137124	13	12	Phosphoglucosamine mutase (EC 5.4.2.10)	202	454	419.846	80.9576
PGF_00862519	12	12	Aspartokinase (EC 2.7.2.4)	398	399	398.25	0.433013
PGF_00549380	12	12	4-hydroxy-tetrahydrodipicolinate synthase (EC 4.3.3.7)	287	288	287.25	0.433013
PGF_00853991	12	12	Diaminopimelate epimerase (EC 5.1.1.7)	234	243	236.25	3.89711
PGF_00067188	12	12	Aspartate-semialdehyde dehydrogenase (EC 1.2.1.11)	326	328	326.167	0.552771
PGF_09085890	12	12	V-type ATP synthase subunit I (EC 3.6.3.14)	632	640	639.333	2.21108
PGF_00019244	12	12	ABC transporter, permease protein (cluster 14, Mn/Zn)	286	294	293.333	2.21108
PGF_03798826	12	12	V-type ATP synthase subunit K (EC 3.6.3.14)	152	152	152	0
PGF_00066410	12	12	V-type ATP synthase subunit F (EC 3.6.3.14)	109	109	109	0
PGF_00066372	14	12	V-type ATP synthase subunit A (EC 3.6.3.14)	147	586	496.929	153.935
PGF_00066375	13	12	V-type ATP synthase subunit B (EC 3.6.3.14)	188	459	420.769	90.0924
PGF_00066389	12	12	V-type ATP synthase subunit D (EC 3.6.3.14)	209	209	209	0
PGF_00529632	13	12	Chaperone protein ClpB (ATP-dependent unfoldase)	331	841	768	151.98
PGF_06970553	11	11	hypothetical protein	230	230	230	0
PGF_02746024	7	7	hypothetical protein	518	518	518	0
PGF_00025032	12	12	NMN phosphatase (EC 3.1.3.5); Class B acid phosphatase precursor (EC 3.1.3.2)	239	240	239.25	0.433013
PGF_06703483	12	12	DNA gyrase subunit B (EC 5.99.1.3)	644	644	644	0
PGF_03272313	12	12	DNA gyrase subunit A (EC 5.99.1.3)	757	834	824.583	20.4306
PGF_02019462	12	12	Phenylalanyl-tRNA synthetase alpha chain (EC 6.1.1.20)	272	338	332.5	18.2414
PGF_00033095	13	12	Phenylalanyl-tRNA synthetase beta chain (EC 6.1.1.20)	302	786	725.231	145.307
PGF_00401883	12	12	Oligoendopeptidase F	538	580	576.25	11.5407
PGF_02516909	12	12	Enolase (EC 4.2.1.11)	436	436	436	0
PGF_01175575	13	12	Threonyl-tRNA synthetase (EC 6.1.1.3)	266	634	582.308	113.579
PGF_00008865	12	12	Glycogen branching enzyme, GH-57-type, archaeal (EC 2.4.1.18)	524	524	524	0
PGF_08407282	12	12	ABC transporter, ATP-binding protein (cluster 15, trp?)	254	264	263.167	2.76385
PGF_04655384	12	12	1-phosphofructokinase (EC 2.7.1.56)	304	305	304.25	0.433013
PGF_00960048	12	12	PTS system, fructose-specific IIA component (EC 2.7.1.202) / PTS system, fructose-specific IIB component (EC 2.7.1.202) / PTS system, fructose-specific IIC component	619	620	619.75	0.433013
PGF_06647672	5	5	hypothetical protein	378	512	485.2	53.6
PGF_03204088	12	12	ABC transporter, permease protein (cluster 15, trp?)	361	363	362.5	0.866025
PGF_08675943	14	12	Transcription-repair coupling factor	110	894	725.286	255.031
PGF_06446695	12	12	hypothetical protein	209	209	209	0
PGF_05767868	13	12	Probable transcriptional regulatory protein YebC	40	239	220.846	52.7444
PGF_00056490	12	12	Thiamin ABC transporter ThiX, transmembrane component	242	242	242	0
PGF_00012956	9	9	Hydroxymethylpyrimidine ABC transporter, substrate-binding component	323	323	323	0
PGF_05771904	9	9	hypothetical protein	302	302	302	0
PGF_00424971	13	12	Excinuclease ABC subunit C	66	581	534.385	136.965
PGF_01899917	12	12	ABC transporter, ATP-binding protein (cluster 11, riboflavin/purine nucleoside/unknown) / ABC transporter, ATP-binding protein (cluster 11, riboflavin/purine nucleoside/unknown)	508	511	508.75	1.29904
PGF_04065085	12	12	ABC transporter, permease protein 1 (cluster 11, riboflavin/purine nucleoside/unknown)	357	359	357.5	0.866025
PGF_04055837	12	12	ABC transporter, permease protein 2 (cluster 11, riboflavin/purine nucleoside/unknown)	286	286	286	0
PGF_10314822	12	12	ABC transporter, substrate-binding protein (cluster 11, riboflavin/purine nucleoside/unknown)	338	342	339	1.73205
PGF_04591335	12	12	Pyrimidine-nucleoside phosphorylase (EC 2.4.2.2)	434	450	438	6.9282
PGF_05026985	12	12	Deoxyribose-phosphate aldolase (EC 4.1.2.4)	214	217	216.25	1.29904
PGF_00038987	12	12	Purine nucleoside phosphorylase (EC 2.4.2.1)	236	236	236	0
PGF_08837849	12	12	Cytidine deaminase (EC 3.5.4.5)	134	135	134.75	0.433013
PGF_07669258	11	11	ABC transporter, substrate-binding protein (cluster 15, trp?)	305	306	305.818	0.385695
PGF_00048643	12	12	Ribonucleotide reductase transcriptional regulator NrdR	151	153	152.083	0.862007
PGF_02029783	12	12	GTP-binding protein Obg	419	423	422	1.73205
PGF_02875184	24	12	Pullulanase (EC 3.2.1.41)	611	1008	797.833	192.266
PGF_04807486	12	12	tRNA dimethylallyltransferase (EC 2.5.1.75)	128	285	270.417	42.9447
PGF_01776925	12	12	Uridine kinase (EC 2.7.1.48)	207	208	207.75	0.433013
PGF_10569727	11	11	LSU rRNA pseudouridine(1911/1915/1917) synthase (EC 5.4.99.23)	291	293	291.545	0.890724
PGF_00048556	12	12	Ribonuclease HII (EC 3.1.26.4)	193	193	193	0
PGF_04431830	13	12	Thermostable carboxypeptidase 1 (EC 3.4.17.19)	176	497	442.231	104.07
PGF_01990221	12	12	Aspartyl aminopeptidase (EC 3.4.11.21)	433	440	434.75	3.03109
PGF_08196377	12	12	Spermidine/putrescine import ABC transporter ATP-binding protein PotA (TC 3.A.1.11.1)	366	366	366	0
PGF_00053700	13	12	Spermidine/putrescine import ABC transporter permease protein PotB (TC 3.A.1.11.1)	97	277	256.385	51.6043
PGF_05048110	12	12	Spermidine/putrescine import ABC transporter permease protein PotC (TC 3.A.1.11.1)	260	260	260	0
PGF_03318742	12	9	PTS system, N-acetylglucosamine-specific IIC component / PTS system, N-acetylglucosamine-specific IIB component (EC 2.7.1.193)	95	492	366.25	152.853
PGF_10343884	12	12	Branched-chain amino acid ABC transporter, substrate-binding protein LivJ (TC 3.A.1.4.1)	364	364	364	0
PGF_06868199	13	12	Branched-chain amino acid ABC transporter, permease protein LivH (TC 3.A.1.4.1)	121	298	271.385	62.4383
PGF_03231750	12	12	Branched-chain amino acid ABC transporter, permease protein LivM (TC 3.A.1.4.1)	322	325	322.833	1.28019
PGF_00071382	9	9	Flavodoxin 1	162	162	162	0
PGF_01726878	13	12	Branched-chain amino acid ABC transporter, ATP-binding protein LivG (TC 3.A.1.4.1)	49	251	232	54.1621
PGF_07058357	13	12	Single-stranded-DNA-specific exonuclease RecJ	430	859	770.231	164.065
PGF_01960322	12	12	Glutamine--fructose-6-phosphate aminotransferase [isomerizing] (EC 2.6.1.16)	586	593	591.25	3.03109
PGF_00066139	12	12	Uracil-DNA glycosylase, family 1 (EC 3.2.2.27)	141	215	206.667	20.7659
PGF_07096769	12	12	UDP-N-acetylmuramoyl-dipeptide--2,6-diaminopimelate ligase (EC 6.3.2.13)	473	475	473.5	0.866025
PGF_10327309	13	12	Spermidine/putrescine import ABC transporter substrate-binding protein PotD (TC 3.A.1.11.1)	88	348	321.538	71.011
PGF_10471233	13	12	ATP-dependent DNA helicase UvrD/PcrA (EC 3.6.4.12)	187	702	648.846	140.013
PGF_03110657	11	11	Membrane protein containing HD superfamily hydrolase domain, YQFF ortholog	525	682	667.545	45.0784
PGF_00020361	12	12	Metal-dependent hydrolase YbeY, involved in rRNA and/or ribosome maturation and assembly	152	152	152	0
PGF_00019248	12	12	Manganese-dependent inorganic pyrophosphatase (EC 3.6.1.1)	310	311	310.75	0.433013
PGF_01463888	4	3	Recombinase	59	76	68.75	7.46241
PGF_00067063	6	4	Xylose isomerase (EC 5.3.1.5)	91	435	290.5	147.481
PGF_07639199	5	4	Xylulose kinase (EC 2.7.1.17)	249	505	406.2	121.139
PGF_00068225	4	4	alpha-xylosidase (EC 3.2.1.177)	693	693	693	0
PGF_00007920	12	12	Glucosamine-6-phosphate deaminase (EC 3.5.99.6)	249	277	274	7.54983
PGF_00756985	4	4	Maltodextrin glucosidase (EC 3.2.1.20)	794	794	794	0
PGF_00643730	10	9	Negative regulatory protein YxlE	66	73	67.9	2.5865
PGF_00060593	3	3	Transmembrane protein YxlG	255	255	255	0
PGF_06335969	14	11	Transcriptional regulator, Xre family	62	367	130.214	123.662
PGF_10420503	14	12	Acetyltransferase	168	175	168.571	1.80136
PGF_00051502	8	8	Serine/threonine sodium symporter	400	400	400	0
PGF_03285992	9	9	Duplicated ATPase component BL0693 of energizing module of predicted ECF transporter	320	455	440	42.4264
PGF_06513690	13	12	Pyruvate formate-lyase (EC 2.3.1.54)	285	744	685.846	140.035
PGF_08333365	12	12	Pyruvate formate-lyase activating enzyme (EC 1.97.1.4)	244	244	244	0
PGF_10143857	12	12	Fructose-bisphosphate aldolase class II (EC 4.1.2.13)	329	330	329.75	0.433013
PGF_02145664	8	8	hypothetical protein	675	675	675	0
PGF_00029677	9	9	PTS system, galactitol-specific IIC component	444	444	444	0
PGF_00040615	9	9	Putative dihydroxyacetone kinase (EC 2.7.1.29), dihydroxyacetone binding subunit	243	328	318.556	26.7129
PGF_00066964	12	12	Xanthine/uracil/thiamine/ascorbate permease family protein	436	436	436	0
PGF_00020764	15	12	Methionine transporter MetT	430	448	438.467	6.20609
PGF_06407625	12	12	16S rRNA (guanine(1207)-N(2))-methyltransferase (EC 2.1.1.172)	179	202	200.083	6.35686
PGF_00413290	8	8	tRNA pseudouridine(38-40) synthase (EC 5.4.99.12)	227	239	237.5	3.96863
PGF_00048782	12	12	Ribose-phosphate pyrophosphokinase (EC 2.7.6.1)	325	325	325	0
PGF_08454293	12	12	N-acetylglucosamine-1-phosphate uridyltransferase (EC 2.7.7.23) / Glucosamine-1-phosphate N-acetyltransferase (EC 2.3.1.157)	441	442	441.25	0.433013
PGF_03941737	17	12	L-lactate dehydrogenase (EC 1.1.1.27)	73	516	284.588	96.0374
PGF_00034131	9	9	Acylamino-acid-releasing enzyme (EC 3.4.19.1)	626	634	633.111	2.51416
PGF_08719117	12	12	FIG011945: O-methyltransferase family protein	80	204	192.333	33.8805
PGF_07724894	12	12	COG1649 predicted glycoside hydrolase	314	428	412.5	29.8454
PGF_00950554	13	12	Excinuclease ABC subunit B	129	653	603.308	140.701
PGF_04745574	12	12	dCMP deaminase (EC 3.5.4.12)	158	161	160.5	0.866025
PGF_00060431	12	12	Translation initiation factor 1	72	72	72	0
PGF_00016424	11	11	LSU ribosomal protein L36p @ LSU ribosomal protein L36p, zinc-dependent	37	37	37	0
PGF_00049840	12	12	SSU ribosomal protein S13p (S18e)	121	121	121	0
PGF_00049837	13	12	SSU ribosomal protein S11p (S14e)	67	128	118.692	21.8294
PGF_00049893	12	12	SSU ribosomal protein S4p (S9e) @ SSU ribosomal protein S4p (S9e), zinc-independent	195	195	195	0
PGF_00422271	12	12	DNA-directed RNA polymerase alpha subunit (EC 2.7.7.6)	317	318	317.75	0.433013
PGF_00016346	13	12	LSU ribosomal protein L17p	55	124	114.846	21.7887
PGF_00060399	20	12	Transketolase, C-terminal section (EC 2.2.1.1)	87	313	289.2	52.7064
PGF_01420802	9	9	Transcriptional regulator MraZ	144	144	144	0
PGF_02390924	12	12	16S rRNA (cytosine(1402)-N(4))-methyltransferase (EC 2.1.1.199)	304	304	304	0
PGF_01323228	12	12	Acyl-phosphate:glycerol-3-phosphate O-acyltransferase PlsY (EC 2.3.1.n3)	194	196	195.5	0.866025
PGF_03267589	19	12	Transketolase, N-terminal section (EC 2.2.1.1)	269	270	269.158	0.364642
PGF_00008611	12	12	Glycerol-3-phosphate dehydrogenase [NAD(P)+] (EC 1.1.1.94)	330	331	330.75	0.433013
PGF_00046348	12	12	RNA polymerase sigma factor RpoS	275	277	276.5	0.866025
PGF_04574228	12	12	Triosephosphate isomerase (EC 5.3.1.1)	250	251	250.167	0.372678
PGF_06991071	12	12	hypothetical protein	66	66	66	0
PGF_08648458	12	12	DNA-binding protein HU	92	93	92.25	0.433013
PGF_03192541	11	8	Efflux ABC transporter, permease/ATP-binding protein	463	525	516.636	17.515
PGF_05423656	13	12	PTS system, IIC component, UlaA-type	422	455	431.308	13.2223
PGF_00008874	13	12	Glycogen phosphorylase (EC 2.4.1.1)	259	822	759.538	158.903
PGF_03104485	12	12	Polyribonucleotide nucleotidyltransferase (EC 2.7.7.8)	730	731	730.75	0.433013
PGF_00841706	7	7	PTS system, IIB component	92	92	92	0
PGF_05621995	12	12	Prolipoprotein diacylglyceryl transferase	288	289	288.75	0.433013
PGF_08238312	12	12	Transcriptional regulator, IclR family	248	248	248	0
PGF_00010349	12	12	Guanosine-3',5'-bis(diphosphate) 3'-pyrophosphohydrolase (EC 3.1.7.2) / GTP pyrophosphokinase (EC 2.7.6.5), (p)ppGpp synthetase II	691	715	712.667	6.62487
PGF_02061452	12	12	Queuine tRNA-ribosyltransferase (EC 2.4.2.29)	382	386	383	1.73205
PGF_02614635	1	1	Phage exonuclease (EC 3.1.11.3)	338	338	338	0
PGF_05792788	1	1	Phage recombination protein Bet	286	286	286	0
PGF_02142873	13	12	Single-stranded DNA-binding protein	125	133	131	1.92154
PGF_01745100	1	1	hypothetical protein	126	126	126	0
PGF_01495476	1	1	hypothetical protein	203	203	203	0
PGF_07220970	1	1	Phage terminase, small subunit	139	139	139	0
PGF_06626273	1	1	terminase, large subunit, putative	469	469	469	0
PGF_10504609	1	1	Phage capsid protein	345	345	345	0
PGF_10548544	6	6	CRISPR-associated protein Cas2	83	90	88.8333	2.60875
PGF_08128839	11	11	Heterodimeric efflux ABC transporter, permease/ATP-binding subunit 2	555	579	576.818	6.89951
PGF_00016416	12	12	LSU ribosomal protein L33p @ LSU ribosomal protein L33p, zinc-independent	49	49	49	0
PGF_03174068	12	12	Transcription antitermination protein NusG	157	189	186.333	8.84433
PGF_07695531	12	12	LSU ribosomal protein L11p (L12e)	141	142	141.25	0.433013
PGF_00016357	12	12	LSU ribosomal protein L1p (L10Ae)	235	235	235	0
PGF_07780089	12	12	Proline iminopeptidase (EC 3.4.11.5)	292	310	307.167	4.65176
PGF_05580933	9	9	Peptide chain release factor N(5)-glutamine methyltransferase (EC 2.1.1.297)	350	350	350	0
PGF_00049362	13	12	S-adenosylmethionine:tRNA ribosyltransferase-isomerase (EC 2.4.99.17)	121	344	315.077	67.8726
PGF_07133621	12	12	16S rRNA (guanine(966)-N(2))-methyltransferase (EC 2.1.1.171)	184	186	184.5	0.866025
PGF_10049811	12	12	Protein translocase subunit SecA	847	850	849.25	1.08972
PGF_03116802	13	12	Phosphoserine phosphatase (EC 3.1.3.3)	62	242	219.923	53.7179
PGF_00766022	12	12	Bis-ABC ATPase YbiT	528	529	528.75	0.433013
PGF_05153104	12	12	Thymidine kinase (EC 2.7.1.21)	331	332	331.75	0.433013
PGF_10425579	12	12	ABC transporter, ATP-binding protein	227	227	227	0
PGF_01767358	12	12	HesA/MoeB/ThiF family protein	224	224	224	0
PGF_09626318	12	12	SSU rRNA pseudouridine(516) synthase (EC 5.4.99.19)	204	232	229.667	7.73879
PGF_10365126	12	12	DNA polymerase III subunits gamma and tau (EC 2.7.7.7)	264	459	436.583	52.0872
PGF_00016452	12	12	LSU ribosomal protein L9p	150	150	150	0
PGF_10518765	9	9	Replicative DNA helicase (DnaB) (EC 3.6.4.12)	450	450	450	0
PGF_09398028	12	12	Uncharacterized protease YrrO	419	420	419.75	0.433013
PGF_00413295	12	12	tRNA pseudouridine(55) synthase (EC 5.4.99.25)	286	296	288.5	4.33013
PGF_00064393	13	12	UTP--glucose-1-phosphate uridylyltransferase (EC 2.7.7.9)	65	294	269.385	62.1518
PGF_10347576	12	12	ABC-type antimicrobial peptide transport system, ATPase component	230	231	230.75	0.433013
PGF_07235150	13	12	Peptidoglycan lipid II flippase MurJ	74	496	443.077	109.993
PGF_00046007	13	12	Pyruvate-flavodoxin oxidoreductase	510	1163	1073.15	211.326
PGF_00048932	12	12	Ribosome-associated heat shock protein implicated in the recycling of the 50S subunit (S4 paralog)	81	81	81	0
PGF_00422542	12	12	Uncharacterized membrane protein YjcL	383	383	383	0
PGF_00008876	13	12	Glycogen synthase, ADP-glucose transglucosylase (EC 2.4.1.21)	30	446	406.846	108.99
PGF_10149521	12	12	Glucose-1-phosphate adenylyltransferase (EC 2.7.7.27)	416	416	416	0
PGF_02154745	13	12	DNA polymerase III polC-type (EC 2.7.7.7)	444	1425	1286.46	283.787
PGF_00422912	12	12	Deoxyadenosine kinase (EC 2.7.1.76) @ Deoxyguanosine kinase (EC 2.7.1.113)	218	222	219	1.73205
PGF_06935032	24	12	Adenylosuccinate synthetase (EC 6.3.4.4)	235	426	413.333	37.5241
PGF_00049827	12	12	SSU rRNA (adenine(1518)-N(6)/adenine(1519)-N(6))-dimethyltransferase (EC 2.1.1.182)	216	257	252.167	11.6464
PGF_00013490	12	12	Hypoxanthine-guanine phosphoribosyltransferase (EC 2.4.2.8)	184	185	184.417	0.493007
PGF_02797400	12	12	Cysteinyl-tRNA synthetase (EC 6.1.1.16)	452	453	452.25	0.433013
PGF_06776852	12	12	Recombination inhibitory protein MutS2	772	781	778.25	2.27761
PGF_04978890	12	12	LSU ribosomal protein L21p	98	98	98	0
PGF_00016385	12	12	LSU ribosomal protein L27p	94	94	94	0
PGF_08394843	12	12	Endonuclease III (EC 4.2.99.18)	202	203	202.25	0.433013
PGF_00056897	12	12	Thymidylate synthase (EC 2.1.1.45)	278	289	288.083	3.04024
PGF_00020984	9	9	Methenyltetrahydrofolate cyclohydrolase (EC 3.5.4.9) / Methylenetetrahydrofolate dehydrogenase (NADP+) (EC 1.5.1.5)	58	283	258	70.7107
PGF_00016358	12	12	LSU ribosomal protein L20p	116	116	116	0
PGF_03818138	12	12	LSU ribosomal protein L35p	68	68	68	0
PGF_00060478	12	12	Translation initiation factor 3	82	177	169.083	26.2566
PGF_00007027	12	12	GTP-binding protein Era	293	294	293.833	0.372678
PGF_05982667	12	12	Multimodular transpeptidase-transglycosylase (EC 2.4.1.129) (EC 3.4.-.-)	662	665	662.75	1.29904
PGF_00618776	12	12	23S rRNA (adenine(2503)-C(2))-methyltransferase @ tRNA (adenine(37)-C(2))-methyltransferase (EC 2.1.1.192)	305	355	349.5	13.4443
PGF_00048586	12	12	Ribonuclease PH (EC 2.7.7.56)	231	231	231	0
PGF_06535427	9	9	Uncharacterized DUF1113 membrane protein family	219	225	224.333	1.88562
PGF_00413294	7	7	Similar to tRNA pseudouridine synthase A, group TruA3	272	272	272	0
PGF_00062045	12	12	Tryptophanyl-tRNA synthetase (EC 6.1.1.2)	321	321	321	0
PGF_07475842	5	5	Transposase, IS4 family	278	495	321.4	86.8
PGF_00025578	12	12	Nicotinamide phosphoribosyltransferase (EC 2.4.2.12)	475	475	475	0
PGF_00413554	12	12	tmRNA-binding protein SmpB	144	144	144	0
PGF_04962192	12	12	3'-to-5' exoribonuclease RNase R	167	600	534.75	143.396
PGF_01466819	12	12	N-acetylmuramoyl-L-alanine amidase (EC 3.5.1.28)	208	342	330.083	36.8114
PGF_04438983	14	12	ATP-dependent protease La (EC 3.4.21.53) Type I	122	775	664.357	215.112
PGF_00016338	13	12	ATP-dependent Clp protease ATP-binding subunit ClpX	184	423	381.308	73.1767
PGF_02452671	9	9	Cell division trigger factor (EC 5.2.1.8)	372	425	419.111	16.6563
PGF_10525419	12	12	Translation initiation factor 2	593	828	804.917	63.9485
PGF_10465155	1	1	Mobile element protein	475	475	475	0
PGF_07063065	13	12	Transcription termination protein NusA	131	361	330.615	66.7988
PGF_01682834	9	9	Bacterial ribosome SSU maturation protein RimP	146	163	151.667	8.01388
PGF_05100282	12	12	Long-chain-fatty-acid--acyl carrier protein ligase / Acyl carrier protein / Lysophospholipid acyltransferase	819	828	821.25	3.89711
PGF_01900768	8	8	Rare lipoprotein A	175	175	175	0
PGF_04188315	9	9	hypothetical protein	161	161	161	0
PGF_00053991	14	12	Stage 0 sporulation protein YaaT	48	170	143.286	43.1019
PGF_10454652	9	9	UPF0758 family protein	107	215	203	33.9411
PGF_00142885	12	12	hypothetical protein	106	201	193.083	26.2566
PGF_00057483	13	12	Transcription termination factor Rho	120	417	383.769	81.8048
PGF_00018092	12	12	ATP-dependent Zn protease	490	491	490.25	0.433013
PGF_02144883	12	12	Exonuclease, RNase T and DNA polymerase III	200	200	200	0
PGF_00060414	15	12	Translation elongation factor LepA	74	610	481.2	196.054
PGF_04664292	11	6	Retron-type RNA-directed DNA polymerase (EC 2.7.7.49)	92	417	334.182	124.012
PGF_00019472	12	12	Melibiose carrier protein	439	439	439	0
PGF_02148405	12	12	hypothetical protein	278	300	298.167	6.08048
PGF_00000196	12	12	UPF0348 protein family	238	354	344.083	31.9882
PGF_00421347	12	12	DNA integrity scanning protein DisA	351	356	352.25	2.16506
PGF_00421792	12	12	DNA repair protein RadA	449	449	449	0
PGF_04762552	12	12	Phosphopantetheine adenylyltransferase (EC 2.7.7.3)	123	171	167	13.2665
PGF_03790040	9	9	Ribonuclease III (EC 3.1.26.3)	236	236	236	0
PGF_09109671	12	12	8-oxoguanine DNA glycosylase / DNA-(apurinic or apyrimidinic site) lyase (EC 4.2.99.18)	209	217	211	3.4641
PGF_06275407	13	12	Cell division-associated, ATP-dependent zinc metalloprotease FtsH	224	655	599.846	124.523
PGF_01534078	10	10	Murein endolytic transglycosylase MltG	315	315	315	0
PGF_04041316	14	12	Excinuclease ABC subunit A	319	943	806.5	227.487
PGF_00423472	9	9	DinG family ATP-dependent helicase YoaA	120	623	567.111	158.078
PGF_01922030	2	2	Acyl-CoA thioesterase 1	181	341	261	80
PGF_09519210	12	12	Arginine/ornithine antiporter ArcD	484	484	484	0
PGF_02806641	12	12	Carbamate kinase (EC 2.7.2.2)	310	311	310.25	0.433013
PGF_02346669	13	12	Ornithine carbamoyltransferase (EC 2.1.3.3)	22	330	305	81.8197
PGF_02462544	12	12	Arginine deiminase (EC 3.5.3.6)	405	405	405	0
PGF_01843012	13	12	Sodium:alanine symporter family protein	171	464	427.231	88.7946
PGF_01557745	12	12	Threonine dehydratase, catabolic (EC 4.3.1.19) @ L-serine dehydratase, (PLP)-dependent (EC 4.3.1.17)	401	401	401	0
PGF_04805734	15	12	Proton/glutamate symporter @ Sodium/glutamate symporter	379	400	390.867	5.34
PGF_00410144	12	12	putative phosphomannomutase	561	576	574.083	3.96775
PGF_10445097	9	9	hypothetical protein	362	379	377.111	5.34258
PGF_09950730	13	12	Chromosome partition protein smc	239	1146	1057.62	244.895
PGF_03224904	9	9	FIG071646: Sugar transferase	421	421	421	0
PGF_02145174	12	12	capsular polysaccharide biosynthesis protein, putative	359	362	361.25	1.29904
PGF_00041129	12	12	Putative glycosyltransferase	275	275	275	0
PGF_02145077	12	12	Putative uncharacterized protein in cluster with two glycosyl transferases	445	453	451	3.4641
PGF_00970796	9	9	Polysaccharide biosynthesis protein	478	478	478	0
PGF_07730014	11	11	2-dehydropantoate 2-reductase (EC 1.1.1.169)	304	310	305.636	2.67217
PGF_00033905	10	9	Phosphopentomutase like protein YhfW	199	407	365.6	82.8012
PGF_05500127	12	12	Valyl-tRNA synthetase (EC 6.1.1.9)	857	881	877.5	6.26498
PGF_06667739	1	1	hypothetical protein	189	189	189	0
PGF_00634936	12	12	Protein QmcA (possibly involved in integral membrane quality control)	291	292	291.75	0.433013
PGF_00599216	12	12	PTS system, glucose-specific IIB component (EC 2.7.1.199) / PTS system, glucose-specific IIC component	516	549	545.5	8.9861
PGF_10519603	21	9	Acetyltransferase, GNAT family	52	165	109	37.3962
PGF_00390753	2	2	hypothetical protein	376	376	376	0
PGF_00000107	10	8	FIG00672486: hypothetical protein	47	335	270.8	91.4962
PGF_00068832	7	4	Autotransporter adhesin	231	2017	813.571	599.82
PGF_00926109	12	12	Arginyl-tRNA synthetase (EC 6.1.1.19)	524	569	565.25	12.4373
PGF_04560429	12	12	Mg/Co/Ni transporter MgtE, CBS domain-containing	213	481	457.75	73.8118
PGF_00049858	13	12	SSU ribosomal protein S18p @ SSU ribosomal protein S18p, zinc-independent	24	77	71	15.1048
PGF_00049901	12	12	SSU ribosomal protein S6p	95	95	95	0
PGF_01641254	9	9	Ribonucleotide reductase of class III (anaerobic), activating protein (EC 1.97.1.4)	188	188	188	0
PGF_00048627	12	12	Ribonucleotide reductase of class III (anaerobic), large subunit (EC 1.17.4.2)	708	747	731.25	13.6451
PGF_03609651	12	12	Methionyl-tRNA synthetase (EC 6.1.1.10)	623	623	623	0
PGF_00413203	12	12	tRNA (cytidine(34)-2'-O)-methyltransferase (EC 2.1.1.207)	152	152	152	0
PGF_00419702	12	12	Crossover junction endodeoxyribonuclease RuvC (EC 3.1.22.4)	187	188	187.75	0.433013
PGF_02817932	3	3	Cystathionine beta-lyase (EC 4.4.1.8)	384	384	384	0
PGF_07987589	12	12	Transcriptional regulator, LysR family	170	300	287.417	35.4294
PGF_01514020	9	9	hypothetical protein	132	132	132	0
PGF_00007041	12	12	GTP-binding protein TypA/BipA	607	607	607	0
PGF_05179218	12	12	Lyzozyme M1 (1,4-beta-N-acetylmuramidase) (EC 3.2.1.17)	233	234	233.75	0.433013
PGF_00051525	12	12	Seryl-tRNA synthetase (EC 6.1.1.11)	423	424	423.75	0.433013
PGF_02787826	9	9	hypothetical protein	421	453	449.444	10.0566
PGF_01674526	6	6	hypothetical protein	265	316	304.167	18.9773
PGF_01430214	12	12	Deoxyuridine 5'-triphosphate nucleotidohydrolase (EC 3.6.1.23)	142	142	142	0
PGF_00048926	13	12	Ribosome recycling factor	47	185	170	38.5985
PGF_02923127	12	12	Uridylate kinase (EC 2.7.4.22)	234	234	234	0
PGF_06936561	13	12	Translation elongation factor Ts	143	311	280.077	53.5931
PGF_04505269	12	12	SSU ribosomal protein S2p (SAe)	231	258	255.583	7.42135
PGF_09432500	1	1	Rossmann fold nucleotide-binding protein Smf possibly involved in DNA uptake	405	405	405	0
PGF_00002078	5	5	FIG01197600: hypothetical protein	606	906	831.6	116.196
PGF_00055226	6	5	Superfamily II DNA and RNA helicase	50	65	54	5.91608
PGF_01176589	12	12	4-hydroxy-tetrahydrodipicolinate reductase (EC 1.17.1.8)	226	226	226	0
PGF_01126005	12	12	Rod shape-determining protein RodA	364	366	365.5	0.866025
PGF_02455692	12	12	Cytidylate kinase (EC 2.7.4.25)	209	209	209	0
PGF_00048840	9	9	Ribosomal protein L11 methyltransferase	221	304	294.778	26.0844
PGF_06823736	13	12	2',3'-cyclic-nucleotide 2'-phosphodiesterase, Bsub YmdB	47	259	240.077	56.463
PGF_03000099	12	12	Ribonuclease Y	524	528	525	1.73205
PGF_10543640	7	7	N-acyl-L-amino acid amidohydrolase (EC 3.5.1.14)	388	388	388	0
PGF_00020717	13	12	Methionine ABC transporter ATP-binding protein	82	240	221.462	45.4881
PGF_05785543	12	12	Signal peptidase I (EC 3.4.21.89)	75	421	392.167	95.6293
PGF_12873415	12	12	Uncharacterized protease FN1931	715	717	715.167	0.552771
PGF_06558568	10	10	transcriptional activator MltR	400	410	409	3
PGF_00416506	12	12	Carbon starvation protein A	191	501	456	100.278
PGF_00013260	9	9	Hypothetical protein TEPIRE1_21570	281	281	281	0
PGF_10422814	11	11	Transcriptional regulator, AraC family	316	316	316	0
PGF_01586803	11	11	hypothetical protein	139	194	144	15.8114
PGF_02788032	8	8	hypothetical protein	149	149	149	0
PGF_00036367	7	6	Predicted transcriptional regulator	129	133	130.143	1.80702
PGF_06563893	9	9	Putative DNA-binding protein in cluster with Type I restriction-modification system	136	360	300	76.9733
PGF_01629422	9	9	PTS system, cellobiose-specific IIA component (EC 2.7.1.205)	105	105	105	0
PGF_00412105	1	1	sensor protein fixL( EC:2.7.3.- )	247	247	247	0
PGF_00006935	14	12	GMP synthase [glutamine-hydrolyzing], amidotransferase subunit (EC 6.3.5.2) / GMP synthase [glutamine-hydrolyzing], ATP pyrophosphatase subunit (EC 6.3.5.2)	130	511	449.571	132.103
PGF_07109475	9	9	Lead, cadmium, zinc and mercury transporting ATPase (EC 3.6.3.3) (EC 3.6.3.5); Copper-translocating P-type ATPase (EC 3.6.3.4)	663	663	663	0
PGF_04607819	9	9	Serine phosphatase RsbU, regulator of sigma subunit	425	468	463.222	13.5136
PGF_10450086	12	12	Transcription termination protein NusB	132	132	132	0
PGF_00038054	9	9	Uncharacterized alanine racemase domain-containing protein YhfX	380	382	380.667	0.942809
PGF_10406880	12	12	DNA polymerase III alpha subunit (EC 2.7.7.7)	583	993	949.5	111.134
PGF_07501301	12	12	Sodium-dependent phosphate transporter	248	541	514.083	80.651
PGF_07629184	12	12	Cytosol aminopeptidase PepA (EC 3.4.11.1)	473	474	473.25	0.433013
PGF_00058573	5	5	Transcriptional regulator KdgR, KDG operon repressor	328	328	328	0
PGF_00789394	9	9	hypothetical protein	266	266	266	0
PGF_00402003	13	12	beta-glucuronidase (EC 3.2.1.31)	567	584	579.077	6.71922
PGF_06773303	10	10	beta-glycosyl hydrolase	570	570	570	0
PGF_02861862	13	12	D-mannonate oxidoreductase (EC 1.1.1.57)	269	269	269	0
PGF_06985891	13	12	Mannonate dehydratase (EC 4.2.1.8)	350	351	350.846	0.360801
PGF_00066263	14	12	Uronate isomerase (EC 5.3.1.12)	93	475	430.357	96.3184
PGF_02703381	13	12	Phosphoglycerate mutase (EC 5.4.2.11)	51	229	209.615	47.7969
PGF_07421229	12	12	6-phosphofructokinase (EC 2.7.1.11)	322	323	322.75	0.433013
PGF_07760799	12	12	Pyruvate kinase (EC 2.7.1.40)	483	483	483	0
PGF_02463284	12	12	Recombination protein RecR	176	196	193.833	5.39804
PGF_03202156	13	12	S-adenosylmethionine synthetase (EC 2.5.1.6)	110	384	355.154	75.3789
PGF_00035499	5	4	Predicted ATPase (AAA+ superfamily)	223	441	354.8	105.585
PGF_00046806	12	12	ROK family protein (putative glucokinase)	317	319	318.5	0.866025
PGF_00008506	12	12	Glyceraldehyde-3-phosphate dehydrogenase (NADP(+)) (EC 1.2.1.9)	455	455	455	0
PGF_00024610	12	12	NADH peroxidase (EC 1.11.1.1)	442	442	442	0
PGF_06946342	12	12	tRNA-dihydrouridine(20/20a) synthase (EC 1.3.1.91)	167	315	301.917	40.6806
PGF_05935795	12	12	Replication-associated recombination protein RarA	393	405	401.75	2.86138
PGF_00029648	9	9	PTS system, fructose-like IIB component FryB	105	105	105	0
PGF_00029656	10	9	PTS system, fructose-like IIC component FryC	62	397	358.4	99.9632
PGF_04544396	8	8	Aspartate aminotransferase (EC 2.6.1.1)	162	397	367.625	77.7189
PGF_00013003	12	12	Bis-ABC ATPase YheS	612	640	628.667	6.35523
PGF_01054379	13	12	Adenylosuccinate lyase (EC 4.3.2.2) @ SAICAR lyase (EC 4.3.2.2)	161	476	424.769	95.867
PGF_02873160	12	12	Putative preQ0 transporter YhhQ	235	237	235.5	0.866025
PGF_07420523	12	12	Exodeoxyribonuclease III (EC 3.1.11.2)	254	254	254	0
PGF_06530721	12	12	tRNA (guanine(46)-N(7))-methyltransferase (EC 2.1.1.33)	231	233	231.5	0.866025
PGF_09663001	4	3	Antitoxin DinJ (binds YafQ toxin)	100	101	100.25	0.433013
PGF_10373331	7	7	Holo-[acyl-carrier-protein] synthase (EC 2.7.8.7)	111	112	111.429	0.494872
PGF_01889325	32	10	DNA-cytosine methyltransferase (EC 2.1.1.37)	35	590	139.281	156.735
PGF_01219411	8	8	5-methyltetrahydropteroyltriglutamate--homocysteine methyltransferase (EC 2.1.1.14)	303	687	629.875	123.703
PGF_06987283	10	4	Mobile element protein	44	169	133.9	47.5951
PGF_07304485	21	8	Putative transposase InsK for insertion sequence element IS150	37	271	138.476	88.4219
PGF_00975326	4	4	Lanthionine biosynthesis protein LanL-like protein	848	848	848	0
PGF_00103166	1	1	hypothetical protein	68	68	68	0
PGF_04563108	1	1	Type I restriction-modification system, specificity subunit S	282	282	282	0
PGF_00970735	1	1	Putative predicted metal-dependent hydrolase	246	246	246	0
PGF_00427149	15	8	FIG00648308: hypothetical protein	42	343	119	90.0037
PGF_05833199	8	8	ABC-F type ribosomal protection protein => Lsa(C)	492	492	492	0
PGF_00057506	10	9	Transcriptional regulator, MerR family	243	243	243	0
PGF_00052886	15	7	Site-specific recombinase	65	499	208.6	164.079
PGF_00026553	9	9	Nudix-family hydrolase	160	161	160.111	0.31427
PGF_00180563	2	2	Transposase	93	148	120.5	27.5
PGF_06939097	1	1	PTS system, mannose/fructose/sorbose family, IID component	268	268	268	0
PGF_00301905	5	5	hypothetical protein	52	84	62	12.3126
PGF_05358606	6	6	hypothetical protein	581	720	679.5	49.6379
PGF_10024837	8	8	NAD-dependent protein deacetylase of SIR2 family	230	230	230	0
PGF_00411690	3	2	replication initiator protein A	115	126	122	4.96655
PGF_00022022	1	1	ATPase involved in DNA repair	571	571	571	0
PGF_04995197	1	1	hypothetical protein	75	75	75	0
PGF_00063471	14	9	Type III restriction-modification system methylation subunit (EC 2.1.1.72)	61	577	316.357	224.739
PGF_09612526	11	10	Transcriptional regulator, Xre family	53	76	67.9091	7.08974
PGF_00422250	4	3	DNA-damage-inducible protein D	53	171	96	47.3128
PGF_00031467	6	6	Uncharacterized MFS-type transporter	190	190	190	0
PGF_01662006	6	6	Transcriptional regulator, PadR family	112	112	112	0
PGF_04515708	7	7	Uncharacterized protein PRU_2521	93	241	216.143	51.067
PGF_08377644	3	3	Putative transcriptional antiterminator, BglG family / PTS system, IIA component	633	693	653	28.2843
PGF_05291806	3	3	Fic family protein	347	347	347	0
PGF_00061308	3	3	Transposase	600	602	600.667	0.942809
PGF_08913741	1	1	Multi antimicrobial extrusion protein (Na(+)/drug antiporter), MATE family of MDR efflux pumps	455	455	455	0
PGF_00674334	6	6	FIG042921: similarity to aminoacyl-tRNA editing enzymes YbaK, ProX	160	160	160	0
PGF_10363469	1	1	ATP-dependent DNA helicase	551	551	551	0
PGF_10625130	3	3	ketose-bisphosphate aldolases( EC:4.1.2.13 )	260	281	274	9.89949
PGF_09794255	1	1	hypothetical protein	1964	1964	1964	0
PGF_00414341	2	2	type II DNA modification methyltransferase, putative	286	314	300	14
PGF_00311577	1	1	hypothetical protein	201	201	201	0
PGF_05148511	6	6	PTS system, cellobiose-specific IIB component (EC 2.7.1.205)	102	102	102	0
PGF_00403657	2	2	possible prophage ps3 protein01-like protein	148	148	148	0
PGF_00294734	2	2	hypothetical protein	513	547	530	17
PGF_06247943	2	2	Uncharacterized protein BT3327	471	530	500.5	29.5
PGF_05097244	1	1	2-dehydro-3-deoxygluconokinase (EC 2.7.1.45)	317	317	317	0
PGF_01750349	2	1	hypothetical protein	85	496	290.5	205.5
PGF_00063318	2	2	Type II restriction enzyme HpaII (EC 3.1.21.4) (Endonuclease HpaII) (R.HpaII)	304	352	328	24
PGF_06788576	6	6	SAM-dependent methyltransferase	127	147	133.667	9.42809
PGF_01148321	4	4	CRISPR-associated endonuclease Cas9	220	1388	1096	505.759
PGF_00415964	4	4	CRISPR-associated protein Cas1	293	293	293	0
PGF_02457780	4	4	CRISPR-associated protein Cas2	98	101	98.75	1.29904
PGF_00298372	5	5	hypothetical protein	197	200	197.6	1.2
PGF_03210264	5	5	Protein co-occurring with FIG00645039: hypothetical protein with HTH-domain	195	195	195	0
PGF_10383273	6	5	FIG00645039: hypothetical protein with HTH-domain	54	280	219.333	89.4775
PGF_00642246	4	4	hypothetical protein	291	310	305.25	8.22724
PGF_00382683	4	4	hypothetical protein	258	258	258	0
PGF_00426525	11	5	FIG00524451: hypothetical protein	40	89	56	14.5039
PGF_00026764	6	6	O-methyltransferase domain protein	117	117	117	0
PGF_00784893	3	3	Putative hydrolase	270	270	270	0
PGF_00310902	6	6	hypothetical protein	1471	1492	1480.67	7.63035
PGF_01019204	3	3	ATP-dependent DNA helicase	521	521	521	0
PGF_07583520	8	8	ABC transporter, substrate-binding protein (cluster 14, Mn/Zn)	297	301	299.5	1.93649
PGF_08175664	2	2	hypothetical protein	47	47	47	0
PGF_00405805	3	3	putative DNA primase/helicase	303	303	303	0
PGF_06868066	3	3	hypothetical protein	120	120	120	0
PGF_00014898	3	3	Integrase, superantigen-encoding pathogenicity islands SaPI	374	374	374	0
PGF_00254756	3	3	hypothetical protein	64	64	64	0
PGF_00011165	4	4	Helix-turn-helix domain protein	140	146	144.5	2.59808
PGF_04991091	3	3	Bipolar DNA helicase HerA	617	617	617	0
PGF_08307032	3	3	FIG00775401: hypothetical protein	379	379	379	0
PGF_01072302	3	3	Phosphate ABC transporter, permease protein PstA (TC 3.A.1.7.1)	271	271	271	0
PGF_00407138	1	1	putative glucosamine-fructose-6-phosphate aminotransferase	326	326	326	0
PGF_10332542	3	2	Rlx-like protein	71	235	138	70.2329
PGF_00358925	1	1	hypothetical protein	305	305	305	0
PGF_00068021	1	1	adenine/cytosine DNA methyltransferase	845	845	845	0
PGF_10013075	2	1	DNA topoisomerase III (EC 5.99.1.2)	79	502	290.5	211.5
PGF_00083885	3	3	hypothetical protein	130	260	211.333	57.8811
PGF_00004742	1	1	Fic domain protein, Pden_3305 type	382	382	382	0
PGF_00412593	2	2	site-specific recombinase, resolvase family, putative	52	52	52	0
PGF_00000098	1	1	FIG00672383: hypothetical protein	348	348	348	0
PGF_03742768	1	1	hypothetical protein	273	273	273	0
PGF_00056982	1	1	Tn916, hypothetical protein	168	168	168	0
PGF_07504948	1	1	Antirestriction protein	165	165	165	0
PGF_00003405	1	1	FIG086557: Conjugation related protein	73	73	73	0
PGF_00056984	1	1	Tn916, transcriptional regulator, putative	401	401	401	0
PGF_00411277	1	1	putative transposon excisionase; Tn916 ORF1-like	67	67	67	0
PGF_12722206	1	1	hypothetical protein	50	50	50	0
PGF_00006424	1	1	FtsK/SpoIIIE family protein	464	464	464	0
PGF_00098656	1	1	hypothetical protein	127	127	127	0
PGF_00427034	1	1	FIG00627241: hypothetical protein	104	104	104	0
PGF_00411278	1	1	putative transposon integrase; Tn916 ORF3-like	405	405	405	0
PGF_00427048	1	1	FIG00630611: hypothetical protein	117	117	117	0
PGF_00056297	1	1	Tetracycline resistance, ribosomal protection type => Tet(M)	639	639	639	0
PGF_02785548	1	1	lipoprotein, NLP/P60 family	333	333	333	0
PGF_00408766	1	1	putative membrane protein	725	725	725	0
PGF_00878808	1	1	hypothetical protein	343	343	343	0
PGF_00010636	1	1	HNH endonuclease	251	251	251	0
PGF_04381308	1	1	TrsK-like protein	401	401	401	0
PGF_00002075	2	2	FIG01197404: hypothetical protein	195	207	201	6
PGF_00110336	1	1	hypothetical protein	30	30	30	0
PGF_03504494	1	1	hypothetical protein	44	44	44	0
PGF_00421444	1	1	DNA modification methyltransferase (EC 2.1.1.-)	395	395	395	0
PGF_00124056	1	1	hypothetical protein	75	75	75	0
PGF_00063313	1	1	Type II restriction enzyme EcoRI	280	280	280	0
PGF_00424063	1	1	EcoRI methylase/methyltransferase	327	327	327	0
PGF_03844426	1	1	Melibiose carrier protein, Na+/melibiose symporter	220	220	220	0
PGF_00247262	2	2	hypothetical protein	51	51	51	0
PGF_00402808	2	2	phage head morphogenesis protein, SPP1 gp7 family	83	197	140	57
PGF_02818638	4	4	Hemolysins and related proteins containing CBS domains	147	424	354.75	119.945
PGF_03517028	2	2	hypothetical protein	178	236	207	29
PGF_12702470	2	2	hypothetical protein	256	267	261.5	5.5
PGF_00381533	1	1	hypothetical protein	41	41	41	0
PGF_00001782	1	1	FIG01119645: hypothetical protein	102	102	102	0
PGF_05501316	1	1	FIG00003370: Multicopper polyphenol oxidase	147	147	147	0
PGF_07335275	4	3	hypothetical protein	251	267	259	7.51665
PGF_00030319	1	1	Peptidase E (EC 3.4.11.2)	227	227	227	0
PGF_00017655	4	4	LrgA-associated membrane protein LrgB	232	232	232	0
PGF_10245672	4	4	Ribulose-phosphate 3-epimerase (EC 5.1.3.1)	209	212	211.25	1.29904
PGF_11159110	1	1	hypothetical protein	58	58	58	0
PGF_01740082	1	1	hypothetical protein	55	55	55	0
PGF_00347066	3	3	hypothetical protein	185	283	250.333	46.1976
PGF_00038904	3	3	Pseudouridine 5'-phosphate glycosidase (EC 4.2.1.70)	303	303	303	0
PGF_00371999	4	3	hypothetical protein	61	110	97.75	21.2176
PGF_00256870	3	3	hypothetical protein	57	97	76.6667	16.3367
PGF_02226449	2	2	hypothetical protein	153	176	164.5	11.5
PGF_07058946	3	3	LemA protein	187	187	187	0
PGF_00012460	3	3	Hyaluronate lyase precursor (EC 4.2.2.1)	419	655	576.333	111.251
PGF_00029742	3	3	PTS system, hyaluronate-oligosaccharide-specific IID component	268	268	268	0
PGF_00029737	3	3	PTS system, hyaluronate-oligosaccharide-specific IIC component	256	256	256	0
PGF_00029735	3	3	PTS system, hyaluronate-oligosaccharide-specific IIB component	163	163	163	0
PGF_00066088	3	3	Unsaturated chondroitin disaccharide hydrolase (EC 3.2.1.180)	394	394	394	0
PGF_00061907	3	3	2-dehydro-3-deoxy-D-gluconate 5-dehydrogenase (EC 1.1.1.127) @ 2-deoxy-D-gluconate 3-dehydrogenase (EC 1.1.1.125)	262	262	262	0
PGF_00403733	3	3	predicted 4-deoxy-L-threo-5-hexosulose-uronate ketol-isomerase (EC 5.3.1.17)	213	213	213	0
PGF_00730641	3	3	4-hydroxy-2-oxoglutarate aldolase (EC 4.1.3.16) @ 2-dehydro-3-deoxyphosphogluconate aldolase (EC 4.1.2.14)	326	326	326	0
PGF_00058649	4	3	Transcriptional regulator RegR, rpressor of hyaluronate and KDG utilization	42	335	247.25	120.844
PGF_04674681	3	3	PTS system, N-acetylgalactosamine-specific IID component	273	273	273	0
PGF_00029548	3	3	PTS system, N-acetylgalactosamine-specific IIC component	253	253	253	0
PGF_00029546	3	3	PTS system, N-acetylgalactosamine-specific IIB component	157	157	157	0
PGF_01286550	3	3	Galactosamine-6-phosphate isomerase AgaS	355	355	355	0
PGF_00055985	3	3	Tagatose 1,6-bisphosphate aldolase (EC 4.1.2.40)	326	326	326	0
PGF_10025016	6	3	Cysteine desulfurase (EC 2.8.1.7)	260	370	350.167	40.3461
PGF_03892344	3	3	hypothetical protein	230	230	230	0
PGF_00425024	3	3	Exodeoxyribonuclease VII large subunit (EC 3.1.11.6)	395	395	395	0
PGF_04788810	3	3	Peptidyl-tRNA hydrolase (EC 3.1.1.29)	189	189	189	0
PGF_04991657	3	3	Oxygen-independent coproporphyrinogen-III oxidase-like protein YggW	361	361	361	0
PGF_08562657	4	3	tRNA-i(6)A37 methylthiotransferase (EC 2.8.4.3)	193	446	337	111.774
PGF_00041527	3	3	Alkanesulfonates transport system permease protein	248	261	252.333	6.12826
PGF_10542595	3	3	Alkanesulfonates-binding protein	310	310	310	0
PGF_03352446	6	3	PTS system, maltose and glucose-specific IIC component / PTS system, maltose and glucose-specific IIB component (EC 2.7.1.208)	522	532	527	5
PGF_04133028	3	3	NADH-dependent butanol dehydrogenase A (EC 1.1.1.-)	388	388	388	0
PGF_00426782	4	3	5-methylthioribose kinase (EC 2.7.1.100)	160	372	272.25	100.141
PGF_03375688	3	3	S-methyl-5-thioribose-1-phosphate isomerase (EC 5.3.1.23)	353	353	353	0
PGF_00030662	3	3	Peptide-methionine (S)-S-oxide reductase MsrA (EC 1.8.4.11) / Peptide-methionine (R)-S-oxide reductase MsrB (EC 1.8.4.12)	285	286	285.333	0.471405
PGF_00423613	3	3	Diphosphomevalonate decarboxylase (EC 4.1.1.33)	300	300	300	0
PGF_00435430	3	3	Ribosomal silencing factor RsfA	104	104	104	0
PGF_04243916	1	1	Phage tail fiber protein	811	811	811	0
PGF_06874321	3	3	Multiple sugar ABC transporter, permease protein MsmG	270	270	270	0
PGF_01074106	3	3	Multiple sugar ABC transporter, permease protein MsmF	290	290	290	0
PGF_01673829	3	3	Multiple sugar ABC transporter, substrate-binding protein MsmE	423	423	423	0
PGF_12739703	3	3	hypothetical protein	200	200	200	0
PGF_07201805	3	3	Permease of the drug/metabolite transporter (DMT) superfamily	287	300	295.667	6.12826
PGF_10125426	3	3	Peptidoglycan glycosyltransferase FtsW (EC 2.4.1.129)	365	381	371	7.11805
PGF_03086570	3	3	hypothetical protein	596	596	596	0
PGF_00017608	3	3	Low temperature requirement C protein	152	161	158	4.24264
PGF_10565701	3	3	ABC transporter, permease protein 2 (cluster 5, nickel/peptides/opines)	278	278	278	0
PGF_07935890	3	3	ABC transporter, permease protein 1 (cluster 5, nickel/peptides/opines)	312	312	312	0
PGF_02230495	3	3	N-acetylmannosamine-6-phosphate 2-epimerase (EC 5.1.3.9)	232	232	232	0
PGF_03186495	1	1	N-acetylmannosamine kinase (EC 2.7.1.60)	199	199	199	0
PGF_00026362	3	3	Nucleoside 5-triphosphatase RdgB (dHAPTP, dITP, XTP-specific) (EC 3.6.1.66)	194	194	194	0
PGF_00023919	3	3	N-acetylneuraminate lyase (EC 4.1.3.3)	245	309	287.667	30.1699
PGF_04305571	3	3	Glycosyltransferase	421	421	421	0
PGF_00067849	3	3	acetyl esterase (acetylxylosidase)	252	252	252	0
PGF_02648683	3	3	PTS system, N-acetylmuramic acid-specific IIB component (EC 2.7.1.192) / PTS system, N-acetylmuramic acid-specific IIC component	466	466	466	0
PGF_02146256	3	3	Sialic acid utilization regulator, RpiR family	279	279	279	0
PGF_00023835	3	3	N-acetylmuramic acid 6-phosphate etherase (EC 4.2.1.126)	303	303	303	0
PGF_08316603	3	3	Methionine gamma-lyase (EC 4.4.1.11)	401	401	401	0
PGF_03572345	3	3	Alcohol dehydrogenase (EC 1.1.1.1)	337	337	337	0
PGF_02450432	3	3	Phosphatidate cytidylyltransferase (EC 2.7.7.41)	222	258	242.333	15.0628
PGF_06509908	3	3	Acid phosphatase (EC 3.1.3.2)	267	267	267	0
PGF_00056491	3	3	Thiamin ABC transporter ThiY, substrate-binding component	324	324	324	0
PGF_01898991	3	3	Threonylcarbamoyl-AMP synthase (EC 2.7.7.87)	193	193	193	0
PGF_02473679	3	3	Type IV fimbrial assembly, ATPase PilB	345	345	345	0
PGF_00100135	1	1	hypothetical protein	209	209	209	0
PGF_10604848	1	1	hypothetical protein	60	60	60	0
PGF_00032541	1	1	Phage protein	149	149	149	0
PGF_10599067	1	1	hypothetical protein	97	97	97	0
PGF_04056802	1	1	hypothetical protein	547	547	547	0
PGF_02974260	1	1	ATP-dependent DNA helicase RecG	371	371	371	0
PGF_10329127	1	1	hypothetical protein	114	114	114	0
PGF_06594113	2	2	D-alanyl-D-alanine carboxypeptidase (EC 3.4.16.4)	358	363	360.5	2.5
PGF_09954313	2	2	Peptidyl-prolyl cis-trans isomerase (EC 5.2.1.8)	219	219	219	0
PGF_09087715	3	3	tRNA(Ile)-lysidine synthetase (EC 6.3.4.19)	362	376	371.333	6.59966
PGF_01719396	2	2	Thiamin pyrophosphokinase (EC 2.7.6.2)	226	226	226	0
PGF_02792560	3	3	tRNA threonylcarbamoyladenosine biosynthesis protein TsaB	223	223	223	0
PGF_05242308	3	3	FIG004556: membrane metalloprotease	231	231	231	0
PGF_10459810	2	2	Catalyzes the cleavage of p-aminobenzoyl-glutamate to p-aminobenzoate and glutamate, subunit A	389	389	389	0
PGF_07836795	3	3	Aspartyl-tRNA(Asn) amidotransferase subunit C (EC 6.3.5.6) @ Glutamyl-tRNA(Gln) amidotransferase subunit C (EC 6.3.5.7)	93	93	93	0
PGF_06678677	1	1	hypothetical protein	628	628	628	0
PGF_00115984	1	1	hypothetical protein	390	390	390	0
PGF_03962887	1	1	Phage antirepressor protein	241	241	241	0
PGF_07052665	1	1	Phage terminase, large subunit	415	415	415	0
PGF_00285620	3	3	ATP-dependent Clp protease proteolytic subunit ClpP (EC 3.4.21.92)	190	190	190	0
PGF_01576011	5	3	hypothetical protein	1078	1725	1497	227.591
PGF_00036099	3	3	Predicted metal-dependent hydrolase	222	222	222	0
PGF_06749304	3	3	hypothetical protein	253	253	253	0
PGF_00102157	1	1	hypothetical protein	368	368	368	0
PGF_02920073	1	1	hypothetical protein	221	221	221	0
PGF_01741371	1	1	hypothetical protein	256	256	256	0
PGF_02517283	1	1	Segregation and condensation protein A	34	34	34	0
PGF_02623406	3	3	FMN adenylyltransferase (EC 2.7.7.2) / Riboflavin kinase (EC 2.7.1.26)	288	288	288	0
PGF_00001770	1	1	FIG01116881: hypothetical protein	46	46	46	0
PGF_05710538	1	1	DNA primase, phage associated	91	91	91	0
PGF_01594231	1	1	FIG006036: phage encoded DNA polymerase I (EC 2.7.7.7)	59	59	59	0
PGF_00427153	1	1	FIG00648711: hypothetical protein	193	193	193	0
PGF_03691215	1	1	Type I restriction-modification system, DNA-methyltransferase subunit M (EC 2.1.1.72) / Type I restriction-modification system, specificity subunit S	954	954	954	0
PGF_12311968	2	1	hypothetical protein	40	40	40	0
PGF_00220548	3	3	Thiol peroxidase, Bcp-type (EC 1.11.1.15)	155	155	155	0
PGF_06632167	3	3	Signal recognition particle associated protein	109	109	109	0
PGF_03379450	3	3	hypothetical protein	517	517	517	0
PGF_08424570	3	3	Ribonuclease P protein component (EC 3.1.26.5)	121	121	121	0
PGF_06916058	3	3	Uncharacterized S4 RNA-binding-domain protein YbcJ	67	67	67	0
PGF_10387199	3	3	DNA recombination and repair protein RecF	214	352	306	65.0538
PGF_00216092	3	3	hypothetical protein	228	228	228	0
PGF_00026829	2	1	ORF28	95	120	107.5	12.5
PGF_00299718	1	1	hypothetical protein	181	181	181	0
PGF_07448378	1	1	Transcriptional regulator, Xre family	119	119	119	0
PGF_06935447	1	1	hypothetical protein	140	140	140	0
PGF_09566238	3	3	Septum-associated rare lipoprotein A	171	171	171	0
PGF_12273801	1	1	hypothetical protein	115	115	115	0
PGF_10754791	1	1	hypothetical protein	109	109	109	0
PGF_11066083	1	1	hypothetical protein	108	108	108	0
PGF_10975818	1	1	hypothetical protein	65	65	65	0
PGF_03114197	1	1	hypothetical protein	51	51	51	0
PGF_01519026	1	1	hypothetical protein	90	90	90	0
PGF_00660064	1	1	Galactoside O-acetyltransferase (EC 2.3.1.18)	174	174	174	0
PGF_00270988	1	1	hypothetical protein	400	400	400	0
PGF_05015217	1	1	Phage tail length tape-measure protein T	59	59	59	0
PGF_00047095	1	1	RecD-like DNA helicase YrrC	908	908	908	0
PGF_04152186	1	1	hypothetical protein	358	358	358	0
PGF_06319170	1	1	hypothetical protein	243	243	243	0
PGF_03629371	1	1	hypothetical protein	373	373	373	0
PGF_00048566	2	2	Ribonuclease M5 (EC 3.1.26.8)	359	359	359	0
PGF_01724713	2	2	Ribose-5-phosphate isomerase B (EC 5.3.1.6)	145	145	145	0
PGF_00025795	2	2	Nitrilase 1 (EC 3.5.5.1)	306	306	306	0
PGF_09945387	1	1	Fibronectin/fibrinogen-binding protein	486	486	486	0
PGF_04885488	1	1	hypothetical protein	313	313	313	0
PGF_07336257	1	1	hypothetical protein	114	114	114	0
PGF_00296279	1	1	hypothetical protein	90	90	90	0
PGF_12752808	1	1	hypothetical protein	511	511	511	0
PGF_02145829	1	1	hypothetical protein	298	298	298	0
PGF_00023394	1	1	MunI regulatory protein	68	68	68	0
PGF_00426992	1	1	TnpY-like protein	174	174	174	0
PGF_00023476	1	1	Mutator MutT protein (7,8-dihydro-8-oxoguanine-triphosphatase) (EC 3.6.1.-)	153	153	153	0
PGF_00399993	1	1	hypothetical protein; putative signal peptide	219	219	219	0
PGF_03496158	1	1	hypothetical protein	111	111	111	0
PGF_00065785	1	1	Uncharacterized protein, DUF955-containing	252	252	252	0
PGF_12936269	1	1	hypothetical protein	181	181	181	0

## Sheet: Table S7
Table S7. PGFams unique for S. vaginalis.
Family ID	Proteins	Genomes	Description	Min AA Length	Max AA Length	Mean	Std Dev	KEGG Enzyme Entry	KEGG orthology	Ortholog genes	GO Biological Process
PGF_08148954	18	9	6-phospho-beta-glucosidase	411	458	454.889	10.6557	EC 3.2.1.86	K01222; K01223	bglA, celF	Carbohydrate (derivative) metabolic process
PGF_03224904	9	9	FIG071646: Sugar transferase	421	421	421	0				Carbohydrate (derivative) metabolic process
PGF_00036809	10	9	L-ascorbate-6-phosphate lactonase UlaG	138	353	319	70.9154			ulaG	Carbohydrate (derivative) metabolic process
PGF_05225955	9	9	L-ribulose-5-phosphate 4-epimerase	231	231	231	0	EC 5.1.3.4	K03077	araD, ulaF, sgaE, sgbE	Carbohydrate (derivative) metabolic process
PGF_00016269	9	9	L-xylulose 5-phosphate 3-epimerase	222	283	276.222	19.1705	EC 5.1.3.-	K03079	ulaE, sgaU, sgbU	Carbohydrate (derivative) metabolic process
PGF_00970796	9	9	Polysaccharide biosynthesis protein	478	478	478	0				Carbohydrate (derivative) metabolic process
PGF_00040615	9	9	Putative dihydroxyacetone kinase, dihydroxyacetone binding subunit	243	328	318.556	26.7129	EC 2.7.1.29	K00863	dha	Carbohydrate (derivative) metabolic process
PGF_08116266	9	9	PTS system, ascorbate-specific IIC component	494	494	494	0			ulaA	Carbohydrate transport
PGF_01629422	9	9	PTS system, cellobiose-specific IIA component	105	105	105	0	EC 2.7.1.205	K02759	celC, chbA	Carbohydrate transport
PGF_00029610	18	9	PTS system, cellobiose-specific IIC component	435	437	436	1			celB, chbC	Carbohydrate transport
PGF_00029648	9	9	PTS system, fructose-like IIB component FryB	105	105	105	0			fryB	Carbohydrate transport
PGF_00029656	10	9	PTS system, fructose-like IIC component FryC	62	397	358.4	99.9632			fryC	Carbohydrate transport
PGF_00029677	9	9	PTS system, galactitol-specific IIC component	444	444	444	0			gatC	Carbohydrate transport
PGF_03318742	12	9	PTS system, N-acetylglucosamine-specific IIC component / PTS system, N-acetylglucosamine-specific IIB component	95	492	366.25	152.853	EC 2.7.1.193	K02803; K02804	nagE	Carbohydrate transport
PGF_03520151	12	9	Cell division protein FtsZ	317	349	341	13.8564			ftsZ	Cell division
PGF_02452671	9	9	Cell division trigger factor	372	425	419.111	16.6563	EC 5.2.1.8	K01802		Cell division
PGF_00071382	9	9	Flavodoxin 1	162	162	162	0			fldA	Electron transfer activity
PGF_10444879	9	9	NAD(FAD)-utilizing dehydrogenases	106	399	366.444	92.081				Electron transfer activity
PGF_08262214	9	9	3-ketoacyl-CoA thiolase @ Acetyl-CoA acetyltransferase	364	365	364.778	0.41574	EC 2.3.1.9; EC 2.3.1.16	K00626; K00632	fadA, fadI, atoB	Lipid metabolic process
PGF_00048840	9	9	Ribosomal protein L11 methyltransferase	221	304	294.778	26.0844			prmA	Methylation
PGF_03084064	11	9	Type I restriction-modification system, DNA-methyltransferase subunit M	57	896	180.909	227.668	EC 2.1.1.72			Methylation
PGF_07808527	9	9	ADP-ribose pyrophosphatase	168	169	168.889	0.31427	EC 3.6.1.13	K01515	nudF	Nucleobase-containing compound metabolic process
PGF_00020984	9	9	Methenyltetrahydrofolate cyclohydrolase / Methylenetetrahydrofolate dehydrogenase (NADP+)	58	283	258	70.7107	EC 3.5.4.9; EC 1.5.1.5	K01491	folD	Nucleobase-containing compound metabolic process
PGF_00033905	10	9	Phosphopentomutase like protein YhfW	199	407	365.6	82.8012			yhfW	Nucleobase-containing compound metabolic process
PGF_01641254	9	9	Ribonucleotide reductase of class III (anaerobic), activating protein	188	188	188	0	EC 1.97.1.4	K04068	nrdG	Nucleobase-containing compound metabolic process
PGF_00013418	9	9	Oxygen-independent coproporphyrinogen-III oxidase-like protein HemZ	437	463	460.111	8.17101			hemZ	Porphyrin-containing compound biosynthetic process
PGF_00034131	9	9	Acylamino-acid-releasing enzyme	626	634	633.111	2.51416	EC 3.4.19.1	K01303	amhX	Proteolysis
PGF_10519603	21	9	Acetyltransferase, GNAT family	52	165	109	37.3962			pat or eis	Regulation of DNA-templated transcription
PGF_04607819	9	9	Serine phosphatase RsbU, regulator of sigma subunit	425	468	463.222	13.5136			rsbU	Regulation of DNA-templated transcription
PGF_01420802	9	9	Transcriptional regulator MraZ	144	144	144	0			mraZ	Regulation of DNA-templated transcription
PGF_07182652	11	9	Transcriptional regulator, AcrR family	186	196	194.182	3.85695			acrR	Regulation of DNA-templated transcription
PGF_00423472	9	9	DinG family ATP-dependent helicase YoaA	120	623	567.111	158.078			yoaA	Response to stress
PGF_03787622	9	9	DNA polymerase IV	341	341	341	0	EC 2.7.7.7	K02346	dinB	Response to stress
PGF_03751823	9	9	Heat shock protein GrpE	172	175	172.667	1.24722			grpE	Response to stress
PGF_10518765	9	9	Replicative DNA helicase (DnaB)	450	450	450	0	EC 3.6.4.12	K0231	dnaB	Response to stress
PGF_10454652	9	9	UPF0758 family protein	107	215	203	33.9411			yfjY	Response to stress
PGF_06000821	9	9	16S rRNA processing protein RimM	161	161	161	0			rimM	RNA processing
PGF_03790040	9	9	Ribonuclease III	236	236	236	0	EC 3.1.26.3	K03685	rnc	RNA processing
PGF_10501547	9	9	N-acetyl-L,L-diaminopimelate aminotransferase	378	378	378	0	EC 2.6.1.-		dapX	Small molecule metabolic process
PGF_00049309	9	9	S-adenosylhomocysteine deaminase; Methylthioadenosine deaminase	235	427	405.667	60.3398	EC 3.5.4.28; EC 3.5.4.31	K12960	mtaD, ssnA	Sulfur amino acid metabolic processes
PGF_00066840	10	9	Uncharacterized pyridoxal phosphate protein YhfS	100	367	330.5	82.2013			yhfS	Sulfur amino acid metabolic processes
PGF_01682834	9	9	Bacterial ribosome SSU maturation protein RimP	146	163	151.667	8.01388			rimP	Translation
PGF_00016395	9	9	LSU ribosomal protein L30p (L7e)	59	59	59	0			rpmD	Translation
PGF_05580933	9	9	Peptide chain release factor N(5)-glutamine methyltransferase	350	350	350	0	EC 2.1.1.297	K02493	hemK, prmC	Translation
PGF_03285992	9	9	Duplicated ATPase component BL0693 of energizing module of predicted ECF transporter	320	455	440	42.4264				Transport (other)
PGF_02297251	9	9	KtrAB potassium uptake system, peripheral membrane component KtrA	148	216	208.444	21.3703			ktrA	Transport (other)
PGF_07109475	9	9	Lead, cadmium, zinc and mercury transporting ATPase; Copper-translocating P-type ATPase	663	663	663	0	EC 3.6.3.3; EC 3.6.3.5; EC 3.6.3.4	K01534; K01533	zntA, copB	Transport (other)
PGF_00425727	9	9	FIG001614: Membrane protein	98	301	278.444	63.7967				Unknown
PGF_00002487	9	9	FIG015373: Membrane protein	220	221	220.111	0.31427				Unknown
PGF_06386645	9	9	hypothetical protein	302	304	302.222	0.628539				Unknown
PGF_12124540	9	9	hypothetical protein	109	112	111.667	0.942809				Unknown
PGF_05771904	9	9	hypothetical protein	302	302	302	0				Unknown
PGF_04188315	9	9	hypothetical protein	161	161	161	0				Unknown
PGF_10445097	9	9	hypothetical protein	362	379	377.111	5.34258				Unknown
PGF_01514020	9	9	hypothetical protein	132	132	132	0				Unknown
PGF_02787826	9	9	hypothetical protein	421	453	449.444	10.0566				Unknown
PGF_00789394	9	9	hypothetical protein	266	266	266	0				Unknown
PGF_00013260	9	9	Hypothetical protein TEPIRE1_21570	281	281	281	0				Unknown
PGF_00038054	9	9	Uncharacterized alanine racemase domain-containing protein YhfX	380	382	380.667	0.942809			yhfX	Unknown
PGF_10471787	10	9	Uncharacterized ATPase, AAA superfamily	324	439	410.6	35.1318				Unknown
PGF_06535427	9	9	Uncharacterized DUF1113 membrane protein family	219	225	224.333	1.88562				Unknown
PGF_00427112	9	9	Uncharacterized protein YhfT	434	436	434.222	0.628539			yhfT	Unknown
PGF_00012956	9	9	Hydroxymethylpyrimidine ABC transporter, substrate-binding component	323	323	323	0			thiY	Vitamin biosynthetic process

## Sheet: Table S8
Table S8. PGFams unique for S. sanguinegens.
Family ID	Proteins	Genomes	Description	Min AA Length	Max AA Length	Mean	Std Dev	KEGG Enzyme Entry	KEGG orthology	Ortholog genes	GO Biological Process
PGF_00061907	3	3	2-dehydro-3-deoxy-D-gluconate 5-dehydrogenase @ 2-deoxy-D-gluconate 3-dehydrogenase	262	262	262	0	EC 1.1.1.127; EC 1.1.1.125	K00065	kduD	Carbohydrate (derivative) metabolic process
PGF_00730641	3	3	4-hydroxy-2-oxoglutarate aldolase @ 2-dehydro-3-deoxyphosphogluconate aldolase	326	326	326	0	EC 4.1.3.16; EC 4.1.2.14	K18123; K01625; K17463	eda, dgaF	Carbohydrate (derivative) metabolic process
PGF_00067849	3	3	acetyl esterase (acetylxylosidase)	252	252	252	0			xynC	Carbohydrate (derivative) metabolic process
PGF_01286550	3	3	Galactosamine-6-phosphate isomerase AgaS	355	355	355	0			agaS	Carbohydrate (derivative) metabolic process
PGF_00012460	3	3	Hyaluronate lyase precursor	419	655	576.333	111.251	EC 4.2.2.1	K01727	hysA, hylA, hylB	Carbohydrate (derivative) metabolic process
PGF_02230495	3	3	N-acetylmannosamine-6-phosphate 2-epimerase	232	232	232	0	EC 5.1.3.9	K01788; K13967	nanE, nanEK	Carbohydrate (derivative) metabolic process
PGF_00023835	3	3	N-acetylmuramic acid 6-phosphate etherase	303	303	303	0	EC 4.2.1.126	K07106	murQ	Carbohydrate (derivative) metabolic process
PGF_00023919	3	3	N-acetylneuraminate lyase	245	309	287.667	30.1699	EC 4.1.3.3	K01639	nanA, NPL	Carbohydrate (derivative) metabolic process
PGF_00403733	3	3	Predicted 4-deoxy-L-threo-5-hexosulose-uronate ketol-isomerase	213	213	213	0	EC 5.3.1.17	K01815	kduI	Carbohydrate (derivative) metabolic process
PGF_00055985	3	3	Tagatose 1,6-bisphosphate aldolase	326	326	326	0	EC 4.1.2.40	K01635; K08302	lacD, gatY-kbaY, agaY	Carbohydrate (derivative) metabolic process
PGF_00066088	3	3	Unsaturated chondroitin disaccharide hydrolase	394	394	394	0	EC 3.2.1.180	K18581	ugl	Carbohydrate (derivative) metabolic process
PGF_04305571	3	3	Glycosyltransferase	421	421	421	0				Cell wall organization or biosynthesis
PGF_10125426	3	3	Peptidoglycan glycosyltransferase FtsW	365	381	371	7.11805	EC 2.4.1.129	K03588	ftsW, spoVE, rodA	Cell wall organization or biosynthesis
PGF_09566238	3	3	Septum-associated rare lipoprotein A	171	171	171	0				Cell wall organization or biosynthesis
PGF_00423613	3	3	Diphosphomevalonate decarboxylase	300	300	300	0	EC 4.1.1.33	K01597	mvaD	Lipid metabolic process
PGF_00017608	3	3	Low temperature requirement C protein	152	161	158	4.24264				Lipid metabolic process
PGF_04133028	3	3	NADH-dependent butanol dehydrogenase A	388	388	388	0	EC 1.1.1.-	K00019	bdhA	Lipid metabolic process
PGF_02450432	3	3	Phosphatidate cytidylyltransferase	222	258	242.333	15.0628	EC 2.7.7.41	K00981	cdsA	Lipid metabolic process
PGF_02473679	3	3	Type IV fimbrial assembly, ATPase PilB	345	345	345	0			pilB	Motility
PGF_00026362	3	3	Nucleoside 5-triphosphatase RdgB (dHAPTP, dITP, XTP-specific)	194	194	194	0	EC 3.6.1.66	K01519	rdgB	Nucleobase-containing compound metabolic process
PGF_00038904	3	3	Pseudouridine 5'-phosphate glycosidase	303	303	303	0	EC 4.2.1.70	K16329	psuG	Nucleobase-containing compound metabolic process
PGF_04991657	3	3	Oxygen-independent coproporphyrinogen-III oxidase-like protein YggW	361	361	361	0			hemW, yggW	Porphyrin-containing compound biosynthetic process
PGF_05242308	3	3	FIG004556: membrane metalloprotease	231	231	231	0				Proteolysis
PGF_04788810	3	3	Peptidyl-tRNA hydrolase	189	189	189	0	EC 3.1.1.29	K01056	pth	Proteolysis
PGF_06509908	3	3	Acid phosphatase	267	267	267	0	EC 3.1.3.2	K01093	app	Response to stress
PGF_03572345	3	3	Alcohol dehydrogenase	337	337	337	0	EC 1.1.1.1	K00001	adh	Response to stress
PGF_00285620	3	3	ATP-dependent Clp protease proteolytic subunit ClpP	190	190	190	0	EC 3.4.21.92	K01358	clpP	Response to stress
PGF_10387199	3	3	DNA recombination and repair protein RecF	214	352	306	65.0538			recF	Response to stress
PGF_00425024	3	3	Exodeoxyribonuclease VII large subunit	395	395	395	0	EC 3.1.11.6	K03601	xseA	Response to stress
PGF_00030662	3	3	Peptide-methionine (S)-S-oxide reductase MsrA / Peptide-methionine (R)-S-oxide reductase MsrB	285	286	285.333	0.471405	EC 1.8.4.11; EC 1.8.4.12	K12267	msrAB	Response to stress
PGF_00220548	3	3	Thiol peroxidase, Bcp-type	155	155	155	0	EC 1.11.1.15	K03564	bcp	Response to stress
PGF_08424570	3	3	Ribonuclease P protein component	121	121	121	0	EC 3.1.26.5	K03536	rnpA	RNA processing
PGF_01898991	3	3	Threonylcarbamoyl-AMP synthase	193	193	193	0	EC 2.7.7.87	K07566	tsaC, rimN	RNA processing
PGF_02792560	3	3	tRNA threonylcarbamoyladenosine biosynthesis protein TsaB	223	223	223	0			tsaB	RNA processing
PGF_08562657	4	3	tRNA-i(6)A37 methylthiotransferase	193	446	337	111.774	EC 2.8.4.3	K06168	miaB	RNA processing
PGF_09087715	3	3	tRNA(Ile)-lysidine synthetase	362	376	371.333	6.59966	EC 6.3.4.19	K04075	tilS, mesJ	RNA processing
PGF_07058946	3	3	LemA protein	187	187	187	0			lemA	Signaling
PGF_01074106	3	3	Multiple sugar ABC transporter, permease protein MsmF	290	290	290	0			msmF	Carbohydrate transport
PGF_06874321	3	3	Multiple sugar ABC transporter, permease protein MsmG	270	270	270	0			msmG	Carbohydrate transport
PGF_01673829	3	3	Multiple sugar ABC transporter, substrate-binding protein MsmE	423	423	423	0			msmE	Carbohydrate transport
PGF_00029735	3	3	PTS system, hyaluronate-oligosaccharide-specific IIB component	163	163	163	0			hylE	Carbohydrate transport
PGF_00029737	3	3	PTS system, hyaluronate-oligosaccharide-specific IIC component	256	256	256	0			hylF	Carbohydrate transport
PGF_00029742	3	3	PTS system, hyaluronate-oligosaccharide-specific IID component	268	268	268	0			hylG	Carbohydrate transport
PGF_03352446	6	3	PTS system, maltose and glucose-specific IIC component / PTS system, maltose and glucose-specific IIB component	522	532	527	5	EC 2.7.1.208	K02791	malT, malX	Carbohydrate transport
PGF_00029546	3	3	PTS system, N-acetylgalactosamine-specific IIB component	157	157	157	0			agaB, agaV	Carbohydrate transport
PGF_00029548	3	3	PTS system, N-acetylgalactosamine-specific IIC component	253	253	253	0			agaC, agaW	Carbohydrate transport
PGF_04674681	3	3	PTS system, N-acetylgalactosamine-specific IID component	273	273	273	0			agaD	Carbohydrate transport
PGF_02648683	3	3	PTS system, N-acetylmuramic acid-specific IIB component / PTS system, N-acetylmuramic acid-specific IIC component	466	466	466	0	EC 2.7.1.192	K11192	murP	Carbohydrate transport
PGF_00426782	4	3	5-methylthioribose kinase	160	372	272.25	100.141	EC 2.7.1.100	K00899	mtnK	Sulfur amino acid metabolic processes
PGF_10025016	6	3	Cysteine desulfurase	260	370	350.167	40.3461	EC 2.8.1.7	K04487; K11717	iscS, nifS, sufS	Sulfur amino acid metabolic processes
PGF_08316603	3	3	Methionine gamma-lyase	401	401	401	0	EC 4.4.1.11	K01761	mgl	Sulfur amino acid metabolic processes
PGF_03375688	3	3	S-methyl-5-thioribose-1-phosphate isomerase	353	353	353	0	EC 5.3.1.23	K08963	mtnA	Sulfur amino acid metabolic processes
PGF_02146256	3	3	Sialic acid utilization regulator, RpiR family	279	279	279	0			rpiR	Transcription regulation
PGF_00058649	4	3	Transcriptional regulator RegR, repressor of hyaluronate and KDG utilization	42	335	247.25	120.844			regR	Transcription regulation
PGF_07836795	3	3	Aspartyl-tRNA(Asn) amidotransferase subunit C @ Glutamyl-tRNA(Gln) amidotransferase subunit C	93	93	93	0	EC 6.3.5.6; EC 6.3.5.7	K02435	gatC	Translation
PGF_00435430	3	3	Ribosomal silencing factor RsfA	104	104	104	0			rsfA	Translation
PGF_07935890	3	3	ABC transporter, permease protein 1 (cluster 5, nickel/peptides/opines)	312	312	312	0				Transport (other)
PGF_10565701	3	3	ABC transporter, permease protein 2 (cluster 5, nickel/peptides/opines)	278	278	278	0				Transport (other)
PGF_00041527	3	3	Alkanesulfonates transport system permease protein	248	261	252.333	6.12826			ssuC	Transport (other)
PGF_10542595	3	3	Alkanesulfonates-binding protein	310	310	310	0			ssuA_1	Transport (other)
PGF_07201805	3	3	Permease of the drug/metabolite transporter (DMT) superfamily	287	300	295.667	6.12826				Transport (other)
PGF_06749304	3	3	hypothetical protein	253	253	253	0				Unknown
PGF_12739703	3	3	hypothetical protein	200	200	200	0				Unknown
PGF_00216092	3	3	hypothetical protein	228	228	228	0				Unknown
PGF_00256870	3	3	hypothetical protein	57	97	76.6667	16.3367				Unknown
PGF_00347066	3	3	hypothetical protein	185	283	250.333	46.1976				Unknown
PGF_00371999	4	3	hypothetical protein	61	110	97.75	21.2176				Unknown
PGF_01576011	5	3	hypothetical protein	1078	1725	1497	227.591				Unknown
PGF_03086570	3	3	hypothetical protein	596	596	596	0				Unknown
PGF_03379450	3	3	hypothetical protein	517	517	517	0				Unknown
PGF_03892344	3	3	hypothetical protein	230	230	230	0				Unknown
PGF_00036099	3	3	Predicted metal-dependent hydrolase	222	222	222	0				Unknown
PGF_06632167	3	3	Signal recognition particle associated protein	109	109	109	0			ylxM	Unknown
PGF_06916058	3	3	Uncharacterized S4 RNA-binding-domain protein YbcJ	67	67	67	0			ybcJ	Unknown
PGF_02623406	3	3	FMN adenylyltransferase / Riboflavin kinase	288	288	288	0	EC 2.7.7.2; EC 2.7.1.26	K11753	ribF	Vitamin biosynthetic process
PGF_00056491	3	3	Thiamin ABC transporter ThiY, substrate-binding component	324	324	324	0			thiY	Vitamin biosynthetic process

## Sheet: Table S9
Table S9. Sneathia virulence faactors.
Virulence factor	Reference genome locus tag	Reference genome PGFam ID	Reference genome function	Protein sequence identity [%]
				S. vaginalis	S. vaginalis	S. vaginalis	S. vaginalis	S. vaginalis	S. vaginalis	S. vaginalis	S. vaginalis	S. vaginalis	S. sanguinegens	S. sanguinegens	S. sanguinegens
				Sn35 (reference)	CCUG 52976	CCUG 52977	CCUG 64370	CCUG 64613	WGS1539	WSU1	WSU2	WSU4	CCUG 41628T	CCUG 42621	CCUG 52978
Cytopathogenic toxin A (CptA)	VC03_06090	PGF_00764213	hypothetical protein	1	0.989	0.986	0.97	0.988	0.975	0.988	0.988	0.988	-	-	-
Cytopathogenic toxin B (CptB)	VC03_06085		hypothetical protein	1	0.974	0.968	0.961	0.975	0.975	0.957	0.957	0.957	-	-	-
Putative hemolysin	VC03_02600		Hemolysins and related proteins containing CBS domains	1	0.993	1	0.991	0.998	0.994	1	1	1	0.818	0.818	0.818
Putative hemolysin	not annotated		Hemolysins and related proteins containing CBS domains	1	1	0.993	0.996	0.996	1	0.996	0.996	0.996	0.701	0.705	0.701
O-sialoglycoprotein endopeptidase	VC03_06095	PGF_07915158	N(6)-L-threonylcarbamoyladenine synthase (EC 2.3.1.234)	1	0.997	1	0.994	0.997	0.994	1	1	1	0.88	0.877	0.88
Putative autotransporter adhesin	VC03_01040		hypothetical protein	1	-	0.392	-	-	0.418	0.972	0.972	0.972	-	0.397	0.529
Putative autotransporter adhesin	VC03_04145		Autotransporter adhesin	1	0.9	0.699	-	-	0.932	0.728	0.728	0.728	-	0.605	0.635
Putative autotransporter adhesin	VC03_04155	PGF_00068832	Autotransporter adhesin	1	-	0.806	-	0.867	0.859	0.906	0.906	0.906	-	0.769	0.445
Putative autotransporter adhesin	VC03_04405		Autotransporter adhesin	1	0.657	0.786	0.885	0.639	0.96	0.933	0.933	0.933	0.57	0.467	0.473
